# Supplementary material for: A ghost moth olfactory prototype of the lepidopteran sex communication
Source: Gigascience. 2024 Jul 19;13:giae044. doi: 10.1093/gigascience/giae044 (PMC11258902; doi:10.1093/gigascience/giae044)
Supplement: giae044_Supplemental_Files [file giae044_supplemental_files.zip]

Archive with 5 entries (5 files):
- Data S1.xlsx
- Data S2.fasta
- Data S3.rar
- Data S4.fas
- Supplementary materials_R2_submit.docx
