# Supplementary material for: A ghost moth olfactory prototype of the lepidopteran sex communication
Source: Gigascience. 2024 Jul 19;13:giae044. doi: 10.1093/gigascience/giae044 (PMC11258902; doi:10.1093/gigascience/giae044)
Supplement: giae044_Supplemental_Files [file giae044_supplemental_files.zip › Data S2.fasta]

>TxiaOR_TRINITY_DN151408_c2_g1_i1
ATGGAACCTAAAGAAAAACAATTCGTAGCCAATAGGCCCAAACCGAAGCACTACTTCGGAACCCTAAAACTGATTTCGCAAGTAGGCGGCGTCTATCCAATCTATGAGGACGCCGACACCTGGTCCAAGACAATCATCAACGCCTTCTTCTTAACCATGCCCTCGCTAGGTTTACTCTTCGGCACCACAATGGGATTCCTAGACCTGGTGATGAGCTGGGATGGCGACCTGGAGGTATCCGCAGAGATAATGCTTCGCTTTTCTGTCTTTGGTTGTGCTTTGACGCTTACAATCTATTATCGGATCTTCTGGAAGAAGTTGCGCAATATGCTGGAGTTTGCGACGAATAACTTTCGGTACAGGTCGGCTAGAGGGATTAGCGTGCTGACAATGGCGCCCGCACTGAAAGCAACAAACATCCTAACCGGAGTGCTGTGTCTTATGAATACCATATTGCTTCTCCACGAATGCGTTGTGACGCCGATTCTAAAGTCGACGCCGGGGCACAGAGTGACGCCGCTGATATACAAGTGCGAGTCGCTGAATCTGCGGACGAGCCCCTACTACGAGCTGGAGTACGCCGCGCAGTTCTACTGCGAGTTCGCTATGTGCGTCTTCTACGCCCAAATCGGTGCACTGTTCGCCTGCCTGTGCATAATGGCGTGCAACCAGATGGCGATTGCTGGGTGCGTGGCCCGCAACGCGTGCGAAACGCCACTGTTGCGCGCCGGAGTCCCGCACGCGCTCCTGCTCGCTGCCGCGCCTCCCCACGACGACGTCTACTTCTTTAGCAGCCCAGAGATCGTAGACTGTGAGTACGATCAGAATGGGCCGATCGAATTCAGGGCTAAGCTAATGAGCAGCGACAGCAGTATGAGATGGAAGTGCTGGTGCAGGTCGGCGAGTGTGTGGAGATCCAGGTGGTGGCGAGAGAATTCAGCAGCCGGATGGAGAGCTACTTCGGAGCCGGTCTCTTCATACAGATGCCATTCCTGCTCGTGCTATTTTGTAACACCATGTACTCTGTCAAGTTTGGTTTCCACATAG
>TxiaOR_TRINITY_DN146306_c6_g1_i2
ATGCTGTCGATACAGCTTGAAGACACCACACTAGATGGTCTGCTGTGGTACTGCATTCGGATGCTCAACGTCAATGGACTGAAAGTGGAGGGACCGGTCCAACCGATGACCTGGATGCAGTGGTTCCAATACTGCTTCACCATATTCCTGGTGTCATTCTACTACCACGGAGGATACATTAACAACTACATGCACACCGAAAACCCTCAGATACCTGTGGGCGTATGCACCATGGGAGCTGGCTTCATGGCCGTCAACAAGGCCAGATGGTTTTATATGAAGAGATACGAGATAGCCGCGGTGATAGACTTGGCTCGTGTCGTGGAGAAATCAACTCCTGGTCCCCCAAAAGACCTGAGACGAGCACTGGTCACCAGCCTGGCGTTCGGCTGGACGGCCGCCCTGGCCGGCTTCATTTTATTGGCCAGGCCAATCTTCGCTTCAGAGCGATCTCTGCCGGATGAATACGTCACTTTGCCTTGCCTTCACCCTCCGACCATCACACCCAACTACGAAATATCCTTCACAATCTGCGGACTCATGGTATTCTTCGCCATCTGCATTTCGAGCGGCTACCGAATGCTGTTCGCGGCACTCGTCGAGTACTGCGCCGCCAGGACCAGACTTCTCGCATCCCATCTTAGGAATATAAACTTGATTGATAACAGCATCGAAATAAAGGTCGGAAACGGAAACCTTAATCGGGAACTCGGTCAATTGATCGCGCGGCACTTACAAATTTTAGATCTAGCCGAAAGAATGCGAAGTACATACGACATCGTCATGGGCTTAGACTTCGCTTTCATCAGCGCAGCGTGTTGTACACTCCTGATGCAATCCGAAAACACTGGGACTATGTACACTGTACAGTACATATCTTATGTATTTTGCGAAATATTAATGTATTGCTTTTGCGGCCAGCATCTCATTGACGCCAGCAGGGACCTCGAGTACGCCGCGTACGATTGTGGATGGGAGAGCTGGGTCGCAGCCAGCAGCACGAAGCGATCGGTCGTGATGATACTGAAGTCGACTCAGCGTCCGCTGATGCTGACTGCTTTTAAGAAATATACGCTGAGTTATGAAACGTTCCAGTCCATCATGAAGGGCTGCTACACCATTGTAACTGCTGTTAACGCGAAGAACGTTTAA
>TxiaOR_TRINITY_DN145179_c4_g2_i3
ATGGCGTCACTTGTTCCTTTGAAAGAAACCACGCTTGAGACGTTGTTGTGGTACTGTCTGAGGGTACTTAGTGTCAATGGACTGAAAGTGGAAGGACCTGTCTCCAATATGAGTTGGAGACATCGTACCCAGTACTTCGTGACGGTGTCCCTTCTAGTGTATTATTTCCAGGGCGGTCCTATTAATCACATGCTTCAAGGTGAGGATTCGCGGATCCAGATCGGCATATGTTTGATGGCCTCAGGTGGGATGGCTGTCAACAAGGCTATTTGGTTCTATATTTATAGATACGAGATTGCTGATGTGTGCCTACAAGCGCGGATTGTAGAGAAAGCAGCCGGCCAATCCGCTGGGGGCCTGAGAAGGGCCCAGATAACTAGTTTATCGTTTGGCGCTACTACTATGTTCTCCGGAGTAGTCTTGCTCCTGAAACCAGTATTCAGTGCCGCGAGAGCCTTACCAGATGACTTTATCACATTACCAGGTTTATATCCTCCGCTAGCAAGTCCAAACTACGAAATATCATACTTTGTTTGCGGAGCAATGGTCTTCATTGGCGTCACGCTGACTTGCGGCTATCGCATGCTATTCGCTGCACTCACCGAACACTGTGCGTCGAGAATCAGACTTCTAGCCGTCAAGTTGGAGACTATTGCAGGTGCCACAGGTTATGATGCAAATCAGCTTAGTGAGGATCCATCAAAATCACCCGTTTCACCATTTAAAGAGGAAAATTTAGATAAAATACTGGAAGAAATCATCATGAGGCACTTGGAAGTTAAAAGCCTGGTTGATAAAATGAAGAGTACTTATGATAGCGTCATGGGATTTGACTTCGCCTTAATCTTTATTGCCGTCTGTACATTGCTGATGAAGATGGACCAAGCTGAGAAGCTATTCGTTGTTCAGTATATCTCTTACGTGTTTGGCGAGGTGCTGATGTACTGCTATTGCGGTCAGCATTTGATCGATGCGAGCATCCAACTGGAGTATGCGGCCTATGCCTGTGGCTGGGAGAGATGGGCAACCAAGTATAGTATGAGACGGGCTGTGTTTATGATCATTAACGCAACCCAGAGGCCCCTCGTCTTGACGGCGGCTCGGAAGTTGACACTCAGCTATGACACATTCCAGGCCCTGATGCGTAATTGCTACACCATTGTTACGACGTTTAATGCTAGGGGTTGA
>TxiaOR_TRINITY_DN153111_c4_g1_i1
ATGTCGGCCGAGGAGACGACGCGCCGCATGCGGCCCGCGCTGCGGCGGCTCTGCTGCTGCAGCGTGGTCGCCGCCTCGGGCGTCGTCGCCGCTTATGCCATGGTGGCGTACACCATAGCGCTGGTGTACGAGATCGTGTGGGTGGTGGAGGCGCAGTCCGGTCTTCCCCTGCCAGCTCTGCTGCTCATGCTGGACTACTGCGTGGTGGTCGCTGCCACTATCACACTGGTGCACGGGCTCATGACGAAAAACAACAAGTTTTTATTGGCGTGGCTGATCACAATCATTCTGGCGCTGATACCAGAATGCGCTCTGGTCTTCTACATGAGCATCAATCATTGGGGTCTGCAGAGCGTATACGGGTCAGCGGAGCTGATCTGCTACGTGGTACGGCTTCCGGCCCTGGTGATCGGAGTCGTGCTCGTCCAGTCCTGCTACGCACTGCGCCAGGCTAGTGACGCGCACAAGGATCCTTTTACGGGCAAGTTCGTGAACAACCTGCAGCCGGCTCTGACTGATAGCGAGTTCGACGCGAGCCACTACGTACCTTCGCCCAACGACAGGAACCTCGCGTTTATCAACGAGGCATTCATTCCCGATAATTCCTCAAAATTATCACAGTCAATGCCCGATCTACGCAAGCACCTTCAGATGCAACAGCACCTGCAGATGTCCTCAAAAGCCAATCACTACCCATACCCAGTGCACCACCAACCGCCTCCAGCATACTGGCAACAGCCACCAGATTTCCACTACTATCCTCGGCAAAACTACCACTACACGAATACTTGGGTCGGCCCCAGACACCAAGATGCAGAATACGGCAGAAGAAACCGAAGACACTCGGTAGCTGGGGCCTTCCGCGACTTCGATGTCATAGATTACCCTCAAAAAGACTATTACGACGAAAGTGTCATGGACACTAAGAGTGAAGTTGGTTATCCAACTTATTATTACGATACGAGACCCCAAATGTACACGGACAGACGCATGCACCAGCCTGCTTACGGCAATCACCCAGGTTCATTGGTAGATTTAAAACGTTTACCAGAAATGAATGATAGGAACATGTACTCTTCGTATGGGGTCAATTTGCTTCACCACGCGCCTCCCAGTACCGATCCGTTTAATCTATCAGTGTCAAGGGAAAGGGTGTTTTATGGTCCGATGCTAAGTAACAGTCACATGTCTATGGGTAATGAATCCGATGATTTGACTAAATATAAAGACGTTGCACTGTAG
>TxiaOR_TRINITY_DN123812_c0_g1_i1
ATGCAAGCGGTTGCCAGTCCCGCGGATGCTAGGACGGAGTACATGAAGACATTCCGACGGTCGTACCTGATACTCAGCTTGACGGGCCGCAACCCGCTGGCTCCGCTGCCGCAGGGCTTCTGGCGTAACCTGAAAAGGTTCTGGTTCTTCTACATATACAATTTCAACATGTACGTCGTGGTGGTCTCAGAAACCACCTACTTGCTCACGGCGCTAGGGAACGCCGAACACTTCTTGGATGTCACCAGCGTTCTGACGTATATCGGGTTCGTTCTTTTGGCGGTGGTCAAGTACACGACGCTGTCTTCGAACCGCGACACCCTGCTCGCCGCGATGCAGCGCCTGGAGAAGCTGTACCCGGCGCTGCACCTCCCTCCGGCGCAGCAGGCCATCAAGGAGCTCTACCTGCTCCGTCTCCACTTTGCTGTCAACTCGTTCTCCTGGATGTACGGAATATTGATCTGGTTATTCAATCTGTTTCCACTTATGGAAATGCTCTTGGAATATCTGCTGGGCCGGGAGGTGAAGATGCTCTTTCCTTACATTCTCTGGTACCCCTTCGATCCACGGACCAACGCCAGGTACCTCTTCGTCTACTTGGTGCATGCAGGCGCTGGTTTTAGATCTGCTTGCGGCATAGTGGGACCAGACTGCGTGCTGGTTACATTGACGAGTCACCTGTGTATGCTATTCGCTATACTTCACAACGACCTGGAGAACTTGATGGTTGAACATGACGAACCAATATTTGATGGGGCTGTTGTTCAATTTGACCAAATCAGTATTGGACAGCACAATGACCATGCTAGGTTGCTGCTTTATGAACGTCTTGGTGCTCTTGTTAGAAAGCATCAGATTTTGATAAGCGCGGCTGAAGATATAGAGCAAGTATTTAACATGAGCATTCTCATTAACTTCCTTGCGAGCTCCGTCATAATCTGCCTCGTTGGATTCGAGGCAACCGCCAAAGACATAAAGGAGTTGGTGAAGTTCATTATGTTTCTTCTATCGTCGCTTGTCCAGCTCTTCATGATCTGTTGGTTCGCCGATAAACTAATGGAAAACAGCGCAGGTCTGTCGCAAGCAGTCTACAACAGCCGGTGGTACGACATGCCGATGACCATCAAGAAGGCATTACTCTTCATCATGATCAGGTCTAAAAAACCATCATACATCACGGCTTTCAAGTTCTCATCGGTGTCACTGAACAGCTTCACACGGATTCTCAGCTCATCCTGGTCATACTTTACTCTTCTGAGGACTATGTACGATCCATCCAATTCAGCCATGAAACACTAA
>TxiaOR_TRINITY_DN142946_c0_g1_i13
ATGATGGAGCTCGAATCATCTGACCAACTTCAGTCAGCTGACTACCGCGCGACATACCGGAGCACGGAATTAGCCCTAGGCTGGACCGGAGTGAACCTGCTGCGTGACCGCGGACCTGGCGTAGGGAACTTCCTTCGCTCCTACTGGTTTTTCCTACTGACCTTCGGCAACGTGGCTCTCTGCGTGATCGCCGAAATCATATTCTTCTTCAAAGCCATCGGGAATGCTGAGAACTTTCTGGACGTGACCGCCTTGGCGCCATGCATTGGCTTCTGTCTGCTGTCTCTTCAGAAGCAGGTGACCCTGGTGATGCACCGATCTCAGGTGCAGTCGCTGGTGCAGAGGCTGGGCAGCATCTGGCCACGCGGCGAACTCTCCGCTGACCAGCGCGCCATCAGGGACCACCATGTCGCCAGGCTGCGCTTCTCCGTCACCTCTTTCTCGTGGATGTACGCGATCCTCATCTGGCTGTACAACCTGTTCCCGCTGCTGGAGATGCTCGTGGCCTGGGCGCGCGGCGAGCCCGTGGTGAAGGAGCTGCCCTACATATTCTGGTACCCCTTCGACCCCTACACGGCCCTCGCCTTCCCCATTGTCTACACGGTGCAGAATGTCGCCGGTGCGACGGCAGCCTGTGGTATTGTCGGCTCCGACTGTCTGCTGGTGACCCTCACCAACCACCTGTGCATGTCCTTCGCGCTCCTGCAGGACGAGCTGAAGACCATCCTGCCCTCTGGCGACGCCACGAGCGAGCACGAGAAGACCTTTAAGGCCCTCGTCATTAAGAACTTCGCCAACTCTCACTACATCGGGAGCCGAGCGACGGAGAGCGCGTACGGGATGTTGACGAGTCTAGTTAAGAGACACCAGATATTAATTAGCGCCACGCACGAACTGGAGGAGATCTTCAACTTTGGAATCCTCGTGAACTTCATCTGCAGCTCCATCATCATCTGCCTCGTGGGGTTCCAGGCCACCGCGAACGACACGAAGGTGCTGGTGAAGTTCCTGATGTTCCTGCTGTCGACGATGGTGCAGGTCTACTTGATCTGCTGGTACGCGGACGAGCTGCTGCGGACGAGCGACGGGCTGACGGCTGCGGCGTACGGCAGCGCGTGGTGCGACGCGGAGCCGCGCTTCAAGAAGGCTCTGCTCGTCCTCATGTGCAGGAGCCAGAGGCCGTCATACATCACCGCCATGAAGTTCTCCACCGTGTCTCTAAACAGCTTCATGAGGATCCTCAGCACGTCGTGGTCGTACTTCACCCTGCTGCGTACCATGTACGACCCCTCACACTAG
>TxiaOR_TRINITY_DN142443_c2_g2_i2
ATGACCATGGAATTCGTTGACCTTGACGTGGAATTAGACAGAAGTCTACACAAGATCCAAGTAGTATTCAAACTGATCGGGTTGAATCTTTTGTCCAACTGCGACTGTAAACCCGGTGTGATAAACTACCTGCTGGAGAACAGTTGGCATTGCATGAGCATGCTTCAGCTCGGCATGGTGCTTTTCTGTGAAGTGACGTACTTACTGGTGGCCCTTTGGCACTTTACCAACTTCCACGAGGTGCTGGCTCTTATACCCTGCATAGGATATTGTATTCTAGGGTTCACGAAGATCCACCCGGTGTCAGCTAACAGGCATATCGTCAAGACTCTATTGCTTGACATCCGCGACATGTGGCCACGCGGTCGTTTGACTGCAGATGAGAAAAACATTGTGAAATGGTACCTGGATAAAGTCAAAATTGTTATTACAGTGTATTTCTGGTCGAACACGTTCCTGTTGCTTGTATTCATACTGCTGCCCGTTCTGAAGATAATCTACTTCCGGTTCTACGGCCACGACGTAGAGTTGTCTCTTCCCTTCTTTTATTGGTTGCCATTCGACCCCTACACACGCGGTGTCTATGAAATTGTACTTTTCCTGCAGATGTGGCAAGGTTCCATAGCGATCTGGTCGCGTCTGGGTCCAGACTTGCTGTTCTGCGTAGCTACCAACCACATCTGTATGATGTTCAAACTCCTACAGAACAAATTCTCGGTGGCAGCCGGAGACAAGCGAGGTGAAACGAATGGCCCGCCGAGTAGCGAGGACCATGACGGCTTCAGGAAACTTGAAATGAACCATTTCAATAATGCTAGATACGAAAATTTTCGAACTCTGCTAGTGACTCATCAAAAACTTATAAGAATGTCCGAGCTCCTGGAATGGCTTTTCAGTTTCAGTTTGCTCGTCAACTTCATGACGAGTTCCGTTGTAATTTGCTTTTGTGGATTTTATGTGGTGGTAATCGAGAGGTTCCTGTCCATAATGTATAAGATGTTTCTCGTCTCCGCACTGCTGCAGATCGGGTTGCTTTGCTGGTACGGAGAGCTGTTACTAGTTGCGAGCGCGGGAGTGTGCACGGCGGCCTACAACAGTCTCTGGTATGCCGCAGATGCCCCTTTCCGCCAGTCACTCCTTATCCTCATGCACAGATCACAGAAGCCTGTCTGCGTGACAACTTACAAATTCTTCGTGTTGTCACTTTCAAGTTACACCGGGATCCTGAGGGCATCTTGGTCCTACTTTATGCTGCTTATGACCATCTTCGAACCTAAGTAG
>TxiaOR_TRINITY_DN137099_c0_g3_i2
ATGGGTTTAATCAAGAATTCGAACCGCTCGGTGCGCGTCTCGCTCACGTTGTTGCACTGCGCCGGCTTCTGGGCCAACCGGCAGACGGGGCGCTGGTTAGCGCTCTACTACTTCTACTCGGTGCTTAGTTTTATTTTAATTTTGGGTTTTCTTATAGGCCCGCAGGCTACGGATTTGTACTTAAGTCGGGGCGATCTGTCTGCCGTAATCAGTAACCTGTTCGTCTTTCTTACTAATGTTGTTCATAGCTTTAAATTGGCCAACTTATTTTGGAGACATGAAGAGTTACAGGCGCTTATAGATGATTCTAATGAAGCCTTAATCGCTGAAACTGGAGAGGAGCAACGGCGCGCCGTTAAGAGGTGTGATGAAGTAACGTTAAAAACTCAAGTTGTGTGTTATAGTATCACCACAGTTCTCATGCTTTTGTGGCTGTTCAGAGCAATGGGACAATTAATATTGCCAGCCAGATACCCGTTCGACATTGAGTCGACCCCGGGGCGCGAAGTGGTGCGCATACATCAGATAGTGGCGCTCGTACTGGCGTCCTCCATGAACCTGGCGAAGGATACGCTTGTGTGGTCGCTCATGGCGCAAATCCAGTGCCGCTTCACGCTGCTCCGCATGAGGTTGGATCGCCTCACCGAGCTGCCAGGCGATACGGATTATCTCGAGAGCGAGGAAGGCGAGCTTATGCTGTGGTTGCGCGTGCGCGAGTGCGTGCAGCGGCACCAGGCGGTGTTGCGCGCGCGCGACCGTCTCCAGGCCTGCCTGAGTCCCTACCTCTTCGTGCACCTCACCGCATCCGTCTTCGTCATCTGCGCCTCGGCTTATGAGATCGCTTATATACCCATGGACACATTCTTTGCCTCGTTGTTAGCCTACTTGCTCATCATTGTGTACCAATCCTACAACCACTGCTGGCGTGGTAACGAACTCATCGACGAGAGTTTGGGCGTGGGCGCAGCGGCGTTCGGCGGCGAGTGGTACCGCTGCAGTGAGCGCGCGCGCCGCGCCTTGCTTCTGATAGCGGCCAGGGCCTCGCGGCCAGCCACCATCACCGCCGGCGGCCTCACTGTACTCTCGCTCGAAAGCTTCGTCTCGATGACAATATTTGTCGGCAAAATAACGTACCCGCCCATCACGACTTTCACTCACTTCGACTTCAACAAGTCCATGCAATATCCGGCTGTAACCATCTGTAGGGACACACCCTACAAGTTTGATGTCTTAGAGGAGTATAATCTATACGCGCACCCTATGTACACGTCGGAGTGGCGCGACTTTCCCTTCAGAACTGTAAGCCTGCAAGAGCTGTGGGACAACGCCACCTTCCGCCGAGAAGAAGTGTTCCTGCAGTACAGTCTCAACAAAGACGTCGATGGTGTCGAGATTGAAGAAATAATGGGCTTTCATCATGGGAGGTGTTTCACATTGCGGCCGACTGTGCTGGTCTCCTCGATCAACAGGGACACGGGGTACAGTATAATGCTGCAGAATGACCCCTACTACCTCTCTCTGCCCATTATCAGCTACAACCCACCGGGCTACCATGTCTTCATTCACTCCATCAAGGAGCGGTTTGCGGAATCGTACCTGATGTACACGAACCAGCTGGACTACTTGTACGTGACGGTGGGCGAGCAGGTGGACGTGAAGCTGAAGGTGGATCACTACATCAAGGTTTCCGCGTCAAATGATGTTTGCAATGACGAGACGGACTACAGCTCCGTCGTGTGTGGCGAGAAGATTTTTTGGGAGAACATTATTGATAAAATTGGATGCTCCGGTCCGTGGATGCGCAGCAAAGTCGCGCCTTGCGACAATTTCACTACCGTTGAAGCCCTCATCGCCGAGTACAACAGCAGGTACCAGGAAGGAGGGCCAGGCTTCCCCGAGTGTCCGAACCGCTGTGACAGTCTGTTGTACGACGCCTTCGTAAACAGCCGG
>TxiaOR_TRINITY_DN142442_c4_g1_i2
ATGATGACCAAATTCAAAGTGCAGGGCCTCGTGGCCGACCTGTTGCCCAATGTTACCCTTATGAAAGCGGCTGGTCATTTTCTATTTAACTATTACGCCGAAAACGGCGCTCTATCTGTTCTACTGCGTAAGGCTTACAGCGTGATGCACCTGGTGCTAGTGGTGACCAACTTCCTGTGCATCGCGGCCAACATGGCCATGCATGCGGACGATGTGAACGAGCTCACCGCCAACACCATCACGCTACTCTTCTTCGCCCACTCTATCACCAAATTCGTCTACTTCGCACTCAACTCCAAGTCATTTTATAAGACATGGGGTATTTGGAACCAGGCGAACACGCACCCGCTATTCGCGGAGTCGGACGCACGCTACCACCAGGCCGCCCTCACCAAGATGCGTCGCCTGCTCTACCTTGTTGGTGCAGTCACTATTCTATCAGTTACAGCATGGACGACTATTACGTTCTTTGGCGAGTCAGTGCGGTTCGCATTGGACCGCGAGACCAATGAGACCATCACGGAGCCTGTCCCGCGCCTTATGGTCAAGGCTTGGTACCCCTTCGATGCCATGCATGGCCCCATGTACATGATTGCCTTTGTCTATCAGTTATATTGGCTAGCCTTCACTCTGACCCAAGCGAACTTGCTTGATGTGCTATTCTGCTCATGGCTGATCTTCGCCTGCGAGCAACTTCAGCACTTGAAGGCCATCATGAAGCCTCTGATGGAACTGAGTGCCAGCCTCGACACATATCGGCCGGGCACTGCTGAGCTGTTCCGCGCCCATTCTGCATCTTCCCAGTCCGCCTTGATTAATGAGAAGGACGAGAAGAGTCCTGAAGGCGGCGACTTTGACATCCGTGGGATCTACGCGACGCGACAAGACTTCGGCATGGCGGCACGGGGCGAACCCACGTCCAACAATCCCAACGGACTGACGCGCAAACAGGAGCTGCTAGTTCGATCCGCCATCAAGTACTGGGTTGAGCGACATAAGCATGTTGTAAGGCTAGTTGCATCCATCGGTGACACATACGGCACGGCGCTACTGTTCCACATGCTCACCTCCACCATCACGCTGACCCTTCTTGCCTATCAAGCTACTAAGATATCTGGCATCGACGTATATTCTCTGACTGTGATTGGCTACTTGGTATACACACTCGCTCAAGTGTTCCACTTCTGCATATTCGGAAATACGCTTATTGAAGAGAGCTCATCTGTAATGGAGGCAGCCTACTCCTGTCATTGGTATGATGGGTCAGAGGAGGCTAAGACGTTCGTCCAGATTGTGTGCCAGCAGTGCCAGAAGGCCATGTCCATCTCCGGAGCCAAGTTCTTCACTGTCTCGCTTGACCTATTCGCTTCTGTGCTCGGTGCCGTAGTCACATACTTCATGGTGTTAATTCAACTCAAGTAG
>TxiaOR_TRINITY_DN142705_c1_g1_i7
ATGGAGCCCGACGGTCGCCCAACACGCTACTTCGCACTCCACTTCCGAATGTTGAGATTCCTCGGTTTAGGCTGGTGGCATCACCCGGACGAGAACAACTTCGAAAACCACCCCGGATGGTACTTGCCATACTCCATAGTCTGCATGCTGGTGTGGGTCTGTGGATTCGTCGGCCTGGAAACAATAGATCCCTTCACCGGCGATAAAGACGCCGACCGCTTTATGCTGAGCATGTCGTTCGTCGTAACTCACAATTTGACCTTAGTAAAGTTGTACCTTTTCTTTTTTCGTAGCCACGACCTGCAAAAAGTAGTACGCATTCTGGAGATCGAGCTATATGACTATTATCAAGATAATAAGAAAAATAGAAGAACGGTTAAGGCGAGCCATTATTTGACTGGTGCGTTTCTATTCTTCGGTTGGGCTACTATTGCCAATTCGACGATCAATGGAGCCATTCAGGATTTCAAATGGAGATCAATAGTTAGGGGTTTGAACTCAACCCAACCTCGTCCCGAGCGAACTCTTCCACAACCTGTATGGATACCCTGGAACACGCAAACTGAAGGTCCTTACATCACGGCGTTTACTCTAGAGGCCATCGGACTACTCTGGACTGGGCACATTGTAATGATCATCGATACTCTGATAAGCAGTATTCTGTTGCACATGAGTGGACAATTTGAAATTCTCCAGGATGCGTATACGAATGTTTACGAGCATACGATGCAGCGATTGCGATCAAGACTAATGACGAATCCTAATCGGATCATTGCCAAAGATGATGTGATTGATTTGGATGAGATTGAACGTGTGGTCCAGAGTAATTATACGCAGGAGGAAATTGAAAATGAACTGGACAAGCATCTTGACACTTGCATCAAACAACATCAATTGTTGATTAAATGCATCGAGCTATTCGAGCATACCTACACATACGGCTTCCTGACCCAGCTCGCGTCCAGCCTGGCCGCGATTTGCGTCATCATGGTCCAAGTGGCGAAGGACGTCTCGAGCTTCGGTACGATCCGTTTCGCCACCTCCCTCGCGTTCTTCTTCACCATGATCACGCAGCTGGCCATACAATGCTTTTCGGCGAACGAAGTCACCTTCCAGGGCCTGCAAGTAGCAGAAGCCGCGGCACTCAGCCGGTGGGAGCGCGCCCACCATAAGTCGTTCCGCCGCCGACTGGTTTTCGTCATCCAGCGAGCACAGAAGCCTATCTACATAACCGCCGGCAGCTTCACCAACATGTCAACTAATAGCTTCTTATCGATCGTTAAAGCGGCATATTCTTACTACGCCGTGATACAATCGCAGTCTTAG
>TxiaOR_TRINITY_DN142190_c1_g1_i6
ATGCAATATTTCAAAGAAGGGAACGTTGGGAGTCATGAAAAACTAGGAGCGCGTATAGAACGGTTACAACGAAAGAGATATATTAGGATACAGGTTTCAAGAATGGCTAAACTAACAGCTTTGCCTGCATACAAATCAATTTTACCGCACATGAAGAACTTGAACCACACCGGTTACTTCGCGATTGATGAGAGGTACAACAGTAGAACCGTGGTGATCTTGCATAGAATTTACAGAATTGTTATTACCTTGTGTTTGCTTATCCATATTGGACTGGAGATGGCGTATACTGTAGTGAACAGGAATGACCTGGGAAAAGTCGTGGACTGCTTATTTATGATGGTAACCCGTATTGATACCTTCGTGAAGTTTGTGGTGTTTCGTCTGCAACATGACAGGATACAGGCCCTCTTGGACCTGATGAATGGTCCTCATTTCAATTATGAGGAAAAGCTTTACCAGTCCATGCTCTTAGAGACAGCAGCAACAGCAAAGATGATCCTGAGAGCGTACACCTCCTGTGCACTGGTGACATGCTTTCTGTGGGCTGTGTTCCCGTTTGTGGACCGTTATATGGGCAAGGTGGTGGAAATGACTGTGTGGATTCCAGAGGGATTCATAGAACGGCCTGGAATGTTGCTATTGGTGGTGCTATTGACCGAAGGTTCGACTACAATAATTGCCTACTCGAACACAACAATGGATGCAGCCATAGGAAGTTTCCTGGCGCAGGCCAAGATCCAGCTGAGGATCCTGCGGCACAGACTCGAGCACATCGTGGACACCGCCCACATAGAGGCCAAAGAAAAAGGATTGATTATGCTTGATAGCAATTTTGAGGGCACCCATGATGAATTCCAGAAGGTTTTGATGGAGAAGTTTATCGAATGTTTAGAGCAGTATAAATTGATAACAGAGTTCGTCGACGAAGTTCAAAAGCTCTTCAGTGGAGCGACTTTCTTTCAATTCAACGTAAGCGGTTGGATTATCTGTATGACGGCTTACAAGTTGACAAGCTTAGACGCAATGTCACTCGAGTTCGCATCGATAATTCTATACATGATTTGCATGCTCGTCGAGCTTCTGGTCTATTGTTACTATGGTAACGAACTGCTTTACGAGAGCGAGCAGCTGATTCAAGCCGCGTATGACTGTGATTGGCTTCAAGGCAACGCTAAGTTCCATCGTGCTCTGCTCATCTTCATGGAACGGACGAAGAAACCCATCGTGCCGATGTGCGGTGGAATCATTCATCTGTCTTTAGACACATTTGTGAAGATATTGAAGATGTCATACTCCCTGTATGCGGTGCTGCATAGTACAAGGTCTTAG
>TxiaOR_TRINITY_DN150670_c0_g2_i7
ATGGAAACTATACGTACGAATAGGAGCTTAAATTTTACTTTTGGAGTTTTAAAATTGTGCGGGTTCTGGATGCCTTCTTCCTTTGTGGGTACTTGGAAGGCGGTATTATACAGAGTGTTTTCATGCTTTATGTTAACGTTTACCTTAGTGACGTATGTGGTTACCGGAAGTATCGACATATATATGAACTTTGGCGACATAGAGAAAAATATGGAGACATCTTGTATTACCATCACACTAGTGGCATCGATGTATAAGGCAATGAAGATACTTACAGGACGCCAGAAAATTCAACGATTAATGGATAAGTTTGATGAGCCTTATTTCTCGTACGTCAGCAAGGCCAATAGCAAACACCTGCTAAAGGCCATGAGTACATGCAACATGTGGGGTAAGCTCCTTTTGTTGGGGGCCCTCGGCACGGCCGTCCTCTGGGGGGCCTTCCCGCTCTTAGAAAAGTCCGATGAATTCGAGTTGCCTTTCAGAGCGTGGTTTCCGTGGGATAGAAGCGTGCGATCTACATTTAACAAGCTGTACGTATTTCAAGTAATCAGTATGGACATTACAGCAGCTATCGTCACTTCTCAGGACGTTTTGATGTGTTCAATTGTGATGCTGATTTGCGGACAATTAGACCTGCTGTACGCCAAAATATTAGCGGTCGGTGCAGACGATCAGGCGTTAAGTCAGGGCAACGGAACCCAAAAGGTTGAAATTAATAACACAACAGAGGAGAAACCTGATGGCGAAGTATCAAAGGCAGCGGATGCAAATTTGCAATTGCGACAATGTATTTTGCACCACAAAGAAATAATATGTATTACTAAAGAAGTCGAGACCTTATTCAGCGGCGTAATCTTTGTTCAATCCTTTGGAAGCTGCATTGTCGTTTGCGCCACGGCCTTTCAACTGAGTGTGATGAAATTCTCGGTGAAGTATATCTCATTGCTGTTATACTTGTCTACTCTGCTAGGAGAACTTTTTATGTTCTGTTACCCTGGCAACGAATTGATGTTAAAGAGTCAACTTATATTGGAGGCTGCCTATAAAACTCGTTGGTACGAACAGAACCTGCCGTTTAAGAAGATGCTGATAATTTTGATGGAGAGATCCAAACGCCCCATCATGGTCACAGCTGGACGCATCCTGCCCTTGACGCTGGCGACCTTAACTTCGATTCTACGATCTTCATATTCCTACTACGCCATTCTGCATACTCTACATGATGA
>TxiaOR_TRINITY_DN135768_c1_g2_i2
ATGACGGAGTCGGTGTACACGAGCAGGAGTGTAGATTTGCTTTTTCGCATTCTCACGGTTTGTGGCGTGTTCATGCCCCGCTCGCTCTCTGGCACCTGGAAGAGCGTGCCCTACAGAATCTACTCGTGCTTCATCGTCACCAGCACTGTCTTAATATACTTGCTCAGTCAAATAATGGATATCATTATGAATCTGGGTGATTTGGATCAAAATATAGAAACATCTCTACTGGCAATTAGCCTTATCACGGCGTCCATCAAAACAATCAATACGATATTTAAGCGGAAAAGTATTCAGAAGCTCAGAGATATGCTGGATGGGCCGAAGTTCACGACCGTGAGCGTGGAGGGCAGCAAACACTTACTGAAGTCTGTGTCGATCGTTCAGCTGTTCGTGAAGCTGTTTATGTTCGTCTCGTTCGGGACCACCACACTCTGGAGCATCTTCCCCATCTTCGACAAGTCCGATGAAAACATCTTGCCCTCTAAGGCCTGGTTCCCGTGGGATAAATCTGAACAGAAAACGTATTTGATATTGTACATGTACCAAGTGATCGCCATAACCATTATAGCAGCGTTTAATGCTAGCCAGGATCTGCTTATGTCTTCTGTGATGTTACTGGCCGGTGGGCAATTGGATGTGCTACGTGCGGAGCTCTCAGCACTTGGAACGAACTTTGAGCAAGCAGAAAATGAACGTGAGATCCCTACAGTTGACAGCGTGACAGTTGATGAGGACAACGAAACTCAGCACGTGGCCCACGTCAACGAGCGCCTACGAGCCTGTATAGTACGACACAGAGAGATCGTGAAATTCGTCAAAGTAATTGAGTACGCGTTCAGTCCACCGATTTTCTCGCAGTTTTTGGGTGGCTGCATCATTATTTGCGTGACAGCATTCCAGATGAGTCAGACGAA
>TxiaOR_TRINITY_DN150072_c0_g2_i2
ATGGAAACTATAAACTCTAACACTAGCTTGAATTTCATTCTTGGCGTTATGACATTATGTGGCCTCTGGATGCCTTCTGCCTACGCGGGAACCTGGAAAGCCGTATTATATGGATTCTTTTCTTTCTTCATGTACACGAGCACCATACTCGCTTATGTAGTGACTGAGGGTATGGACATATATATGAACCTTGGTGACATGAATAAAAATACAGAGACATCTTTTCTTGCCATCATTATATTAACAGCGTCATTTAAGTCGACGAGGATAATTACCCAGCGCCAGAGGATTCAGCGGATTTTCGATAAGCTCGATGAGCCTTATTTCTCGCGCGTCAGCAAGGCCAATAGCAAACTCCTGCTAAAGGCCATGTACATATGCAACATGTGCGGAAAACTCCTTTTGGTCTCGGCCATCGGCACCACCTTGCTCTGGGTTGCCAGCCCGCTCTTTGGAAAGGCTGATGAATACGAGTTGCCTGTGAGAGCCTGGTACCCCTGGGATCGAAGAGTTGGATCTACGTTTACTATGCTGTATATATATCAAGTCTTCAGCGTCGTTACTTTAGCAGCTCTCAATGGTTCCCAGGACGTTATGATGTGTTCAATTGTTATCCTGATTTGTGGACAGTTAGATGTACTTTACTCCGTGATATCAGCCATAGGCACAGATGGCCAGGAGTCACGCTCCGAAAGTTGGAGGAACAACGATGAAATGAACAAGGTAGAAGCAAACAAATTTGACGATAGAGAATCGGAGGCAGGGGACGCAAAATTGCAACTATGGCAATGTGTACTGCACCAGAAAGATATAATGAATTGCATTGAAGAATTTGAAAGTCTGTTCAGCGGAGTGATATTTCTTCAGTTTTTCGGAAGCTGCATTGCAATTTGTGCGACCGCCTTCCAGCTGGGCACGACGCCATTCTCCATGGAATTTGTATCCAATTTGTGTTTCATGTTTACTGTTTTAGGAGAACTTTCTTTGTACTGTTATCCTGGAAACGAATTGATGATAAAGAGCGCTCTAATATCGGATGCAGCCTACCAATCTCGTTGGTACGAGCAAGACTTGGCGTTCAGGAAGATGCTGATTATTGTGATTGAGAGATCCAAACGCCCCATCAAGGTCACAGCTGGACGCATCATGCCCTTGACGCTGGCGACGTTAACTTCGATTCTACGGGATCGGAAGAGCACAC
>TxiaOR_TRINITY_DN141703_c4_g1_i9
ATGTCTGGTATGGAGAAATCAAACGAGCTCCCCTTCGCCGAGGAATACATCCGAACCCTGCGCCACAGCGAGCTGGTCCTCAGCTGGATCGGCCTGAAAATTTTCTACAGCAATAAAGCTTCCAGCCGTTGGGGCTACGTATGGAACAACTGGTTCTACTTGCTCTCGGCACTGGTACTCTGCGTCTGTATAGCTGGGGAGCTGATCTATCTAGTTTTGGCTTTGGGTAGCTTCGAGAACTTCCTGGAGGTCACTGCTCTGGCGCCCTGCACTGGATTCTGTGTCCTTGGTATCACGAAAATGTATGTGGTGTCGTCGCAGCGCGTGGTCGTGGAGGGCCTCATGCGGGAGATCGGCAGCATCTGGCCGCGCGGGCGGCTCTCGCGCGTCGAGCTGGACATCAAGACACGCTACTTGGCGCGGCTGGACTTCGTCGTCACAGGTTTTTTCTGGATCTACACCGTCCTCATCTGGCTGTTCAATCTGTTCCCGCTGATGGAGATGACGCTGGAGTACGTCCTCGGCCGACCTGTGCCCAAGCTCTTCCCCTACTTCATCTGGTATCCGTTCGATGCCCTCACCAAGAAGGTGTACCCCATCACGTATGTTACGCAGATATGGGACGGTCTGATAGCAGCCTGTGGCATAGTGGGTCCCGACTGTCTGCTGATTGTGGCCACAAGCCACGTCAGCATGCTGTTTGAGCTGCTGCAGCACGACTTCCGCAAGCTGGTGCCTGTCCCCCACCCCCGCCTCCTCTCCACTGGCAACCTCGGGGGTGGTCTGGAGCTCATCGAAGACGAGGGCACTCCTGATTCGAGTGAGGCGAACGAGAGCCTAAAGGAGCTGGTACGGAGACACCAGCAGCTCATTGGATTAGCGGAAGAGTTAGAGAATATATTCAGTTTCAGTATTCTCATAAACTTTGTGGGCGGATCCATTATTATCTGCCTGGTCGGATTCCAGGCTACGGCTATTGACGCCATAGAGCTAGTTAAATTCATCCTGTTCCTGTTCTCGTCGCTGATTCAAGTCTTGATGCTGTGTTGGTTTGGAAATCTTCTTATTGACACGAGTCAGGGTGTGTCGGATGCAGCCTACCACACTGGCTGGTACAAAACAGACTTGGACTTCAGGAAACGATTGCTGTTCGTGATTTTGAGGTCACAGAAAGCGTCCAGCGTTACCGCCTTGAAGTTCTCAACGGTTTCACTGAAGAGTTTTGCGACAATTCTGAGCACATCCTGGTCATACTTCACACTGCTGAGGACCGTCTATGATCCGTCGCAGAGTCTAAGGAACAGGAAGGCGTAG
>TxiaOR_TRINITY_DN154040_c5_g3_i5
ATGGACGCAACATCGCCACCATCTTATTGCGGTGTACTCATAAAGGGTTTAAAATATTTTGCCATTGGCACTTTTCACCCGATGGCTTCAAAGCATTCGGTGAATAAAATACGATTCGCCATACACCTTGTTTCGTGGATTATTGTGGAGATAGGTTTATTGGGAGGGTGCTTGGATGCGGCAAGTTTTGACGAAAGAGTTCTGTCTTTTGCGGTTTTAGCAAACCATACCATTTGCATATCTAAATTCGCGATGTTCAGCTTGAATCGAAATTCTCTTCACACATTTATCAAATTGATCGACCTAGACGCCGTGTCTCGTACTAATACTAATGTATACGTCAAGAAAGCTATTGAAGAAATTGCTGCAACGGTAAAAAGTTACGGGTTTGTCACTGTCTTCACTAGCTTGACGTATATAGGAGCCGCTATATTTTTTGTCAAACCGCACAGTCCAAAGACCGAATCAAGATCTTGGGAAATTGTTCATGTGTATATACCATGTGATGTCATTGTTTTTGAACGAATTGGCGTTGCCAGATTTATAATCACGGTCGTCTTATTCTATCATGGATACAGCCAGGTCTTTCTGGATATTGTTTCCATCTCTCTATTCACACACGTGGGTTGGCAATTCGTGGCTACAGCTGATCTATTTAAGAATGTTCATCACTCCAACCACACAGAAGCAAGGGTTTGCTTGAAGCAAGTCATCGAGTATCATCAGCTTATTTTACGATACGCAGAGAATTTGAAGAAGATGTACAGCGGCGTATTCCTAGTGCAACTTGTCGGATGCTGTGTGCCGCTCTGTTTCAGCATGCTATTATTCGTTAACGACATGAAAACAACCGAGGGCAACTTGGTGGATGCCATCTCTCACATAACGTACTTGGCTCTCATGTCATATCAACTATTTCTGTATACTAGATGCGCCGACCTGACCAAAGAGAGAGCTCTGTTAGTAGCAGACGGAGTTTACTTGAGCGACTGGCACTTGGCGCCCCCATCCACGCGGCGAGACCTGACTTTGGTTCTCATGCGCGCTCAGCGCCCCGTTCAGTACTCAGCAATGGGTTTATTCCCCATGACTGCTGCCACGTTCAGCGAGATAATGCGCAGCGCCTACGGCGCGTTCTCTCTGATGACCAGCATGGATTAA
>TxiaOR_TRINITY_DN141703_c4_g1_i3
ATGTCTGGCATGGACAAGCCAAGCGACTTCACCGAGGAATACCTCCGAACTCTGCGCCACAGCGAGCTGGTCCTAAGCTGGATCGGCCTGAAAATTTTCTACAGCAACAAAGCTTCCAGCGGTTGGGGCTACGTCTGGAACAACTGGTTCTACTTGCTCTCGGCACTGGTACTCTGCGTCTGTATAGCTGGGGAGCTGATCTATCTAATTCTGGCTTTGGGTAGCTTCGAGAACTTCCTGGAGGTTACTGCGCTGGCGCCCTGCACGGGAGTCTGTGTCCTTGGCATCACGAAGATGTACGTGGTGTCGTCGCAGCGCGTGATTGTGGAGAGCCTCATGCGGGAGATTGGCACCATATGGCCGCGCGGGCGGCTCTCGCGAGTCCAGCTGGACATCAAGACACGATACTTGGCGCGGCTGGATTTCGTAGTCACAGGTTTCTTCTGGATCTACACCGTCCTCATCTGGCTGTTCAACCTATTCCCGCTGATGGAGATGACGCTGAAGTACGCCCTCGGCAGACCCATGCTTAAGCTCTTCCCCTACTTCATCTGGTACCCGTTCGACGCCCTCACTAAGAAGGTGTACCCCGTCGCGTATGTTACGCAGATATGGGACGGTCTGATAGCAGCTTGCGGCATAGTGGGGCCCGACTGTCTGCTGATCGTGGCCACGAGCCACGTCAGCATGCTGTTCGAATTGCTGCAGCACGACTTCCGCATGTTGGTGCCCGCCCCCCATCCCCGCCTCCCCGCCGCCGGCGAGCTGGGGGGCGGTCTGCAACTCATCAAAGACGAGACGACTCCTGATCCGAGAGAGGCGAACGAGAGCCTGAAGGGGCTGGTACGGAGACACCAGCAGCTCATTGGATTAGCAGAAGAGTTGGAGAATATATTCAGCTTCAGTATTCTCATAAACTTTGTGGGCGGATCCATTATTATCTGCCTGGTCGGATTCCAGGCCACGGCTATTGACGCCAAAGAACTGGTCAAATTCATCCTGTTCCTGTTCTCATCGCTGATTCAAGTCTTGATGCTGTGTTGGTTCGGAAATCTTCTAATTGACACGAGTCAGGGCGTGTCGGATGCGGCCTACTACACTGGCTGGTACAAAACGGACTTGGATTTCAGGAAGCGCTTGCTTTTAGTTATTTTGAGGTCACAGAAAGCGTCCAACGTTACTGCCTTGAAGTTCACTACGGTTTCACTGAAGAGTTTCGCGACAATTCTGAGCACGTCCTGGTCGTACTTCACACTGCTGAGGACCGTCTATGATCCCTCGCAGAGCCTAAGGAGCACGAAGGCGTAG
>TxiaOR_TRINITY_DN150072_c1_g1_i6
ATGGAAACTATACGCACGAGCTCTAGCTTGAATTTCACTTTCAGAATTTTGACATGTTTTGGTCTTTGGATGCCTTCTTCCTATGCCGGAACCTGGAAGGCCGTATTGTACAGAATATTTCCATGCTTTATCTATATGTCTACATTAATCGGTTGGTTGCTGACTGAATGTATCGACATATATCTGAACTTGGGCGACATGGAGAAAAATGTAGAGACATCTCTTCTTGCCATTAGTCTACTTGTAGCAGTATTTAAAGCATTGAAAATAATTACAAAACGCCAGAGAATTCAACGGTTAATATATAAATTGGATGAGTCCAATTTCTTGTGCGTTAGCAAGATCAACAGCAAATACCTGCTAGAGGCCATGACGCATATCAACGTTTACGGAAAGCTCCTTGTGTACTTAGCACTCGGCAGCGCCATGCTCTGGACTATCTTCCCGCTCTTCGACAAGTCTGATGAACTCAGTTTGCCTTTCAGAGCTTGGTATCCTTGGGATAGAAACGTTCGATCTACGTTTGTCCTGGAGTACATATATCAAACAATCGCTGGTAATATTTTTGCAATTACCATTACTTCCCAGGACGTTTTGATGTGTTCAATTTTAATCCTGATTTGTGGACAGTTAGACGTGCTTTACTCCGAGATATCAGCCATAGCTACCGATCATCATGAAAAATGGAGGCGAAAGGATGAAATGAGCAACGCAGCAGTTGACGGACTTAGCGAAAGAGTATCGGAGGCAAGAAATGCAAAATTGCAACTTCGGCGATGTATTTTGCAACAGATAGAAATAATAAGTTACGTGGAAGAAGTTGAGAGTCTGTTCAGTGGGGTGATTTTTATTCAGTTTTTTGGAAGTTGTATTGTCCTTTGCGTCACGGCCTTCCAAATGAGCGTGATTCCATTCTCCATAAAATTTGTATCACAAGTGGGCTACATGTTAAGTATGTTATTACAACTTTTTTTGTACTGTTATCCTGGCAACGAATTAATGTTAAAGAGCGCGCTTATATCGGAAGCTGCCTACAACTGTCATTGGTACGACCAAGACCTGGCCTTCAGGAAGATGATGATCCTTGTGAGGGAGAGATCCAAACGCCCCATCACTGTCAAAGCTGGATCGATCT
>TxiaOR_TRINITY_DN136794_c0_g1_i9
ATGTTAAGCAAAGAAGTTAACGCCCTTGCGCACGCTTACTTGAAAGTACTGAACCGAATACAGTTCTTCACGCGTCTCACATTTCTATACCCAGCGGAAAATCATACGTCCAAACAAGCATATTACCAAAAAATTCTCCAGTCGTATTTGACTTTTTCAGTCTTGCAACAATTTTACGATCTTGTGTGCGCTCGTAATGGTACTATAGTCGACATGTCTGACAGTTTATCCAATATAGCCGTGTGCTTAATTACTTTGTTTAAATACAGACACCTGAATTTGAAATCAAAATGTTATGAGGACATATTTAAACACTTCAAAGACAACATTTGGGAAAGGCTTAATGACGAAATGCATGACGATTTAGTTGTCGTAAACAAATATACTAAAGTAATTAACTTAATAATACGATACTTAATTGTATACTCATCTATAATTACTCTTCTAGTAAATACGGCTCCTCTTCTAACTATGGTTTATAACAAATACGTTTTCAACGAATACGACTTGCTTTTCCCGCTGGATAGTGTTCTCCCAATCGATAAAACAAAATATTATTCGTTATGCTATATTTACGAAGCGACAATGCAAACCATTATGATAACTGTTTATTTGACAATAGACTTGCTTAACATATTCATGTTTCTAAGTATCTGTATGGAATTTAAGCTACTGGAGCTGAACTTGACAAATTTGGTCACTAGTGACGATGTTTCAGTTCTAGTGAAATTGGAAAGATTGAATGCGGGGAAGGTGCAACTAAAATTGTCTTTGAGGATAAATGCATTAATTGAACGGCATATTATTGTTTTGACGCTGGCTGAACTCGCTGAGAAGGCAACATCGGATGTAATGTTCATACAATATTTATTCGGATCACTTTTCCTTTGCCTTATAGGATTCACGTTAGTGAATGTGCAGAGCATGTACAGAGCAATACGGTTAGTCGCATTTTGCATCTCTCTGCTACTTGCAATATTCACTCAATGCCTGTGCGGGCAGCTCATATCGGACCACAGTACATCAGTAAGGACCGGCATTAACGCGTCCAAGTGGTACTTGCTCGAGAAGGACTCCAAACAGAAGCTGATTTTTATGTTGATGAGGACTTTGAAACCCTGTCACCTAAGTGCTAAGGGGATTGTTCCAATGACACTCGACGCATTCAGAAATATCGTTAAAAGTTCATGGAGCTTTTTCTCGTTGCTGAGCACAATGTACGAGAACTAA
>TxiaOR_TRINITY_DN149055_c1_g2_i2
ATGTCGCATATAGACAAAATAAAACGAAAATACGACACAGCTTTTGGAAAGCTGCATTTTGAAATGTTATATATAGGCTGTTTCCCTTTTGTAAATCGAAAGATATATCACGAAGTCTGTTTCTGGTTTCAACTAACTTACGTTGTACTAGGTTGCGTAGTACACGCCGTTTGTCTTTATAAAAAGAGGGACTATCCTCTAGAAATCACAACCGATATCATAAGTACTTTGACAAGTACATTTCTTGCATTCTGCAAAATGGTTGCCATTTACAAAAACTTTGATATCTATGAAGCATTATATCACGAATTGAGAAACGACCTGTGGGACGATAAGCTCGAAATGAGAGAGAAAAATATGAAAATAGCAGCGAAATATTTTAAAATCGCTAAAATACTGTTTATATGGACATCAAGTGTATCGTCACTTATAGTATTGGCAATGTCGCTTGGACCTAAATTGACAATGTATAAACAGGATAACAATGAATTGATTCTGCCATTAGACTTTATCTATCCTATCGATAAAGTGAAATATTATCATGTGATATATGCTTATGAAGTACTTCTGACAGCTGTAGTCGTCGCTACAATACATATAACAGATTTTTGGAACTTCCTTGTGATTTGTTTCATTTATATCCATATATCTTGCTTGAAGGAGTCGTTTAAATTTTTGGTGACCAAAGTAAATGAGGACATTTTGTGTAGAAGGCGAGATGATAACAGTTTAAATATAAATCGCGATGTGATGAAGCAACTAATTGTACTGATTGAGAAGCACAATCAAATGATCAGGATAGTAACGCAATACAACCAGCTGATATCTTTCGTGATGTTTGTACTTTTTGTACTTAGTTCATTTCTCATGTGTTTAACGGGATTTACATTTACAGTAGTGGAGGACGATTATCGTAAATGGAAGTTCTTCATACTATTCTGGAGTCTTACAATAATTATATTTTATCAATGCGTCTTTAGCCAGCATCTTTCTGATTTGTCAATGTCTGTAGCTGATGTACTCTACGAGGTGCCCTGGTATCTTCTTAACATTCCAATACAAACACGAATTGC
>TxiaOR_TRINITY_DN135546_c0_g1_i1
ATGATATCGAACGAGTATTTTAAAATATATTACATCCTATTTAAATACATGGCCCTGGGAAACTTTCATAAACCAGTGAAAAATAATTTTCAGGAGAAAAAATCGAATCTATATACATTGCACAAGTGTATGATAATCGGGTCAATCTGCAGCATATCTCTCAGTAGTGGCATCGGTATCTTCATCAACATGAATGACTTCGAAAAGCTAATGTCCGTAAGCAGCTATGGGATCTGCGTGATGATTGGAATGGTCAAAATGGCCATTTTCATTAAGAACAGTAATTTGCTACAACGAATAGTGTACAATTTAGAAATTCGCGTCAACGACTTCTATCAAGACACTGGTATCATCAGAACCTTAATGCGAAAATCAACTATACTGACTATGTTTTTCCTCTTCGTTATATTTATGACAATTTTCCTAAGTACATGCAACGGAGTGCGATCCGTATTAAAAGGGAATTTAGTTTTAAATGGGAAAATTAATGCGAGCAGAATTAATTATTCTAATGGCAAATATCCATTGGCAACATATTACCCATTTGAAATAAATTCAGTCTTTCGTTTAAGTGTGGTTTTGATTCATCAAATTGTTTCTATTTGTATTTACGGGTGTCAAAATATAGTCATGGACATTTTTGCTTTAACTATCATGACACACCTCAGTTGTCAGCTTAAGACTTTGCAGACATTGTTGCAGAATATTAGCCAAGTGACATTTGATAATCTGGCTCGAAAGATCCACAGTTTAAATACAGAGGAGGATGAAAAGATAATTGTGAGACAAATACCTCGTCTAACGGATGAGCAGTATCAGGCAGCTAAACGAGTTGTTCTGGCAAATTGCCCGATGAAAATGATAGAAAAGTGTCAAATGGAATATTTGAAGCAGTGCGTGGATTTGCATGAAGTTTTGTTGAATTGTTGCCAGTGGTTCCAGGACGCGAATTCCAATATGTTCACCTGCATCGTGATGGCAAGTGGTGTTTTATCTTTTGTCTTGAGCGGAATGTCCGGCAACCAATTAAACGCCGATGCCATAAGCAACGTCATGATGATAATAGGCGCAATTCTGGAACTGATGATCTACTGTTTTGCTGCTGACTCCATTGTACATGAGAACGAGCTGTGCATGCGCGCGATTCAGCAGAGTGACTGGCAGGACCTGACTCCAGGCTGCAAACGTGCTTTACTGCTAGTAATGTTGCGCTCACAGAAACAAGTTGTTTTTGCAGCCAGCAGTATTTTAGGAATAAGCAAGACTAGTTTCATTACGATACTTCGCTCAACATTCTCCTTCTATACTATTTTAAGTTCCGGGAGAGAATAA
>TxiaOR_TRINITY_DN128065_c1_g1_i1
ATGCAGCCATACATTCCATTCAATGAGATATTAATCGGACTCAACAGAATATCGTATCTCATTGGCCTGGGCGGGTTCTTTGACCAACGACGTATAACAAGACGGCAGTACGTGCTATACTGGGTCCTATTAATAAACCTTATGTACGCATGGGAGAACTGCTCTGAGGAAATTTACCAATACATAATCGCCGACATGGATAACAGAGAAAAATTCCTAGTAGTGGCCGATCATACAGCGGCCATCTTGGGAACCCTGGTCGCACTTTCGAAGTCGCTGAATCTTATATGGAAAGAGAAGGAAATAGCTGAGCTATTGGACGATGCGTTCGAACTTTACCCGAAAGAGGACGCGGATGAGGAAACGAAGGAGTACTTGGATGATATTATGAGGCCCGCAGTGAAAGTTATGAACGTTTTCAAAACCGTTGCGATCGGCATTGTGGTTATGTATGGTCTTGTGCCTATACTAGAGATGACGCATATCTACTTGGAGGAAGGCGATTTGAAACTGCAACTAGTGTTTTTTGAATATCAGCACTACGAATGGAGAAAACCATTCATTGTTTACGTGTTATCGTTCATATTGGAGCTTATAACAGGAATGTTTGCTGCATTTGCCGACCCATGCGCTATCGGCATTTTGGTTACCATTCTGACCACTATGAGCATAGAAAGTCGCATTCTGTCAAGTGATATTAGAAAGCTAGCACCGTCCTCAGACTTCCCTTCGTCCACCGAAATTGAACAGATGAACCGAGGTCTGGAAAGCGCTATAGAAAGACATAAGACAGTTATCAGATTAATGAAAAGATTTGAAAGGATATTTAGCGTGCCATTCGCATTTCATTTCTTCTTCAGCACCTTCGTGTCTTGTCAACTTATTTTGGCTATTGCGATTTCCGACACGCAATCAAGGAGCAAATTTATAGTTTTCTTGACATCTATGTTGCTTCAAGTCTTGTTAACCTGTTGGTATGTCGAGGACTACATACGCGAGACCTCCAAGCTGTGCAACGCAATATTCGAGAGTGGTTGGTACAAATCTGACAAGGCGTTCAAATATAAGATCGGTATGTTTCTGATCCAGACCCAGCGGCCCATCACAATTAAGCCGCTCGGATTATTTTGTGTCAATCTGGGTGCCTTTTTAGCCATTGGCAAAACCGCATACTCGTTTTATACCATTATGCACGGATTCCTCGAGAGCAAGATCTAG
>TxiaOR_TRINITY_DN128282_c0_g1_i3
ATGAATCGTGGTATAAAAGGTAATCAACGCAGTTCAGCACCAAGTATCCCGAGTCATCAGCAACTCCTACGGTTGATGATGAAGCTGCTTCATGCCTTGGGCGTGAGACTCTTTCACCGCTCAGACCAAAAAGGATATCTTTATTTATTTTATTCATTGTTCGTTAACATCGTGATTGTAGATCTACTGTTTTCGGCAGAAATAAGTTACTTTCTTCTTAATACCGTCGACCTAATAACCTTCACTGAGGGAGCTAACATATTGATTTGCCTATTACTATATCAGATTAAAGCCATCAATGTGATGGTACGAATTCGTTTATTGAACTCGATCCTCTGGGATATGGCACAAATGCAACTGCTCCTGACCGACAAAGAAGAATATGTAATAATGAACAATACATTGAGGCTGGCCGTCGGAATCTCCAAAGGGTTCCTGGGCCTCATTTTCACAGGGGCTTTATTCGTTGCCATCATACCCATCGCTGATAGTCTCCGAGTTCATGTGGTGGGCATGTGGAGTCCTCTACATGATGTGACGCGCTCACCATACTACGAGATTTACTTCGTGTATCAAACCATCCAAATGGTGCTCCTGATAGCAATATCCGGCTTCTGCGACGTACTGTTCGTTGGGATAATGTCATTTTGCATTGGCAGGTTGCAGATCTTAGGACACTTTTGCCGCGATATGCATAAAATCGCCGAACGGAATCTTGAACGAGATCAAATGTTTATTGATGAAGCTTCAAACGGCTGTGACTTACGGCTCAATGGAGAAATGTGTTCACTAATGAAAAAAGGAATTCAATCACATCAAATCATTATACGCATTGCTCGAAAAACAGAATTGATCTTTGCACCGACGATTTTCTTGCAATTTTTCGTAACGAGTTTTAACATGTGCTGTACTGCTGTTTGTTTTCTGACTTTAAATTTTGAAACCAACAAAGTCAGGTACACTTGGTCACTAGCATACGTTTCCTGCCTCATCATACAGAATTTTTTTCCAGCTTGGTATGGCAATAAAATGATGGACGTGAGCGAAGATTTGAATATAAATATCTACAGCTGTGGATGGACTGACAGATCGGGTAAATTTAAAAAACTCATGATAACGTTCCAAGAAAAATTAAAAAAACCCATCAGCATTAACATTATCATAATCGGAGAACTCAATATGAATTTATTTACTAAAATGATGAGTCTTGGATACCGGCTATTTGCTGTTATACAGAGTTTGATGAAATAA
>TxiaOR_TRINITY_DN133843_c1_g1_i7
ATGGATTTCAACAAAAAGTATACTTTTAAGCAGTGGGTCAAAATCTACAAAACTATAAACGAAGATGAATTCGTTACCCTCAAGGAGCACATCAGAATGGGGATCAATTTGTTGGCATCAGACGGTTTCGGTTATTACTCTGATGATTACTTGGATACTTACCAAGTCTATATAGGAGCTGTCACCGTGTGGATGGTTATTCTGTGGATGTACGGTCAAGTGACTTTCATGTTCAACAATCCCAGTTACTTCGACATGGTCATTGAATTGATCAATGTGTTTGCGGGCAACTTTATTCATTTGATTTTTGTCATCTCCACGCTCGTAAATATTAAAAACTTCAAAGCGATGTTCTCTTTATCGGCCAAGTTTTATGACGATATGAAAGAGGAACGCGGTAAAACTTGGGAAATAACGAATGGATGGGTAAAACTTGCTGCAGGCTTGTCAAGAGTATTCAATGTCTTTACATTTTCCACGCTTCCGTTGCTTGTGCTCGAAATGTTGTATTCCGCGGAAACTAACAGACCTCTTCTAGAACCAGTCGGGTTATTCTTCCTCCCAATGGACTCCTCGCCATATTATGAGTTGACTTTGTTTTTCCAACTTTGCGACGTGTACTTCTTAACGAGCATATTCTCCTGTGCCATTTGGATCGCGCTCCACATGCTGTTTGTAATTTGTGCCCAGTTGGACTGCTTGGCTTATATGTTTAATGACATAACTGATGTATGTACAAATCAATATGAAGGAAAGTACAACAACGATTACACCAAGGATGAAAGAAAACTTCTGGATGCAAAATTCAGAAAATGCGTTAAACTGCATCAATTAGTATACCAGACCAGTGATCTTTACAACAAGTGTTACAGAAATTACAGTTTCTTTCTTCTATCGTCAGCAACTATGATCTTCGTCGGAAGTCTTTATATGTTCACGGAGACTGAAACAGGAATAACAATAAAATTTGCGACGTATACGTCCAGTTTTTTCGGCGAGGTTGCTTTATTCTGCATAATTGCGGACTCTATAAATACTAAGTGTTCGACTGTAGCCGAGACGGTGTACAACTGCCCATGGCATATTTTCCATAAATCCCATCAAATCTCGACCCAAATCATATTGATGAGGGCTCAGCGACCGGTTGTAATCTCGGGAGTATTTACGGATTTGAGCCTACCTACACTGGTGGCGCTTATTAAAGGAGTTTACTCATATTACACAGTTTTAACAGCGAAATAA
>TxiaOR_TRINITY_DN135259_c1_g2_i6
ATGGACACAAACATTCCGCCATTTTTGCAGAAATCATTACTTTTTATCGGTTCTATTATCCAAATATATGGCATAAGCATGCCATACAATCCAATCAAGACAAATAACCAACTTCACAAGAAGATATTTAAAAAAGCATTGACTTTCGCCACATACTTTCTGGTGATCGGCGTAGCTCTTCAGATGATCATTAATTTGGTTATTGCAGTGAAGCAAACAACTGATCCTTTGGAAGTTATGGAGGAAGCTGTGTGCACAGGGTGCATGGTAGAATGTATTGCAAAGCTGTCAGCACTGTCCATTCGGTGCAAATCCAATATTGACGCAATTATAAAGGGCCTGGCGGAATTGTGGCCTGAAAAGGGAGATAAATCTAAGGACAAGAAATATGTTTCAAATTTGGGATTCTTCGTAAAAGGTTATTTTTGTTGGAATATCTCAATGATATCTCTCTTCAACCTATTTCCTCTTATAATGATGTCCATCAACCGTTACAAAGGAATGGAAGTTCACAGGTTGCTTCCGTACCCCGTTTGGTATCCTTTCGAAGTTGAATCCAGCTTGGGATATCTGACTCTTTATATCTTCTATTCCTGTGTGGGTTTCATCACACTTATTGGGTTACTTGTACCCGATTGTCTTCTGATTATCCTGACGAGTCACATTGCCTGGTGCTTCGATGATCTCAGAGACCAGCTCCAACAAGTATTGTCAATCAAGCGGAATGAATCTGCTGAGATGAATCATGAAATTAATATAGATTCTAAAGCATCAAATAGAAATGTTTATAAAAACCTTCCTCGTCTAGTGTCTATGCATCAAGAGTTGATCAGCTTGAGCGCCATCCTAGAGCGCATGTTTGGAGAAGTTATATTCATATCATTCCTGGTAGAGTCCTTGATGCTCTGCATGGTTGCATTCGAAGTTACTGCAGGAGATGCTAAAGAGATTTCCAAATATGCAATGCTACTAGTGTCGTCGGTGTCCCGAGTCTACATAATCTGCTGGTATGGGGAGCGACTTGCAGACAAGAGCGAAGGAGTGGTCCAGGCCATAGAGTCATCAGATTGGTACGCTCATGACATCAGCACCCAAAAAGTCCTACTCATCATGATAATGAGATCGCAAAAGCCGTGTTGTCTGAATGTCTGCAAGTTTTCAGTCGTGACAATGGGTTGTTTCATGAGTATTATCAAGACATCGTGGTCCTACTTCACATTGCTACGCAACTTGCACGAGAGCCCCTCTGTCCATAGCAACTAG
>TxiaOR_TRINITY_DN136937_c1_g1_i1
ATGTACGCGAAGTCGGAGACAAGAATACTCCTTCTGCTCTGCAAGAGTCTGGAGTACACTGGAATGAAATTATTTCCACTTTCGCATTCTCTCTCCTCTAAGGATGGTCTGTACCCTCCGCCATCGTTAGGCGTCATCATCTACAATGTCTTGGTCCTTGCGACCAGCCACTCAATAGTTGCTCTCGAATTCGTCGCTTTAGCAAAGCTGGACCTCCCCGAAACAATTTGGAAGATGTCGTTTGGCCTTACTCTTTCCCACATCATGTACTTGGCGAAACATTGGACTCTCATCTTGAATGGGCGGCTCATTTGCGAAATCCTGAACGACATGTGTGTGAAATTGCCCAGTCTTTATAAAAACGAGGACATAGCAAAGGATGTTGCGCGACGAGCCCGTCTGAATACAGCTTTCGTTACAACCTCTATATTTTTTGGGGTAACATTTCTGACAGCCGAGAATGTCCAATCGTCGTTTTCACGCGGTCCCTTTATTTGGTATTCGCCAATCGGCGATGACGGTTTTGTCACTGCCATAATAACATGGATTTTCGGCATCTTCGGTTCTCTGCTGGTCCTCGCAAATTTGTTGTTTCTCGATTCGTTCGTCGTCTTACTCCTCATATATATGAATGGGCAATTCCAACAGGTACAGAAGATATTTGAGGCGATAGGCTACGAGAAAGACATGGAGCCACCATCGAGTCACTTCAGTTTTTATTTCAAAGGGCGCTTCGCGGAGGCTGTCGAAGTGCACGAGTTGTCTTTCAAGTGTGCAAAGAATATACAGCGAGCCTTTTGGATGAATTTTGCAATAAGCCTGGCGCATTCCCTGGAACTTTTAGTCGTTATTCTCGTCAGGTGCATTGAACAACGCGATATTGTGACCGCTGTAAACAACGGAGTTTTCCTCGCGTATTCTCTGGTGTCGCTGGCACAATACACTTGGTTTGCTGGCAACGTCACAGAACAGGCTTGGAAAGTAGCGGCGAGCGTATACGGCACTCCGTGGTACGCAGCGGGGCCCCCTGCACGCACTCATCTACTGCTAGGGCTGGCGCGCGCCCAGCGCCCCCTAGTCTTCAAGGCCGCCTACCTCTTTCCACTGTCGCACGCTGTGTTCATATCTATCGTTCGAGCCGCGTACTCTTCGTTCGCTTTGTTCGTTTAA
>TxiaOR_TRINITY_DN140940_c0_g1_i1
ATGGATATACCTGACCACTATTTCTCGTTACATTTTATGTGTCTGCGCATATTAGCCGTAGGATATTTTCCATCGTTGAAGAGAAAATCGTACAAGGAAATGGAGTTAACTTCTAATTTTCCTCTAAAATATATACTAACTATTGTCTTACCAGTGGGTTTCACTATTATTATTGCGGTGCCGGTCCTGGAGTTGCTTTCCTTCCATTTCACAGACCTGAACAATGAAAGTGTGGTAACACTCCTCCTATTCGGACCTCTGCATATGTTCATGCTGATCAAAGTCGGTTTATATTATTTGAAAAGCAAAACAATTATTAAGATTGCCTACGTACTGGAAGTATCGACTAAGCAGTTTGATCAGAATTACGATTTAATAAAGCAAACTATTCGCTTGACGAGGTTCATTTTAATTTTTTTCTTTGGCCTGGTTCTGATGACTACAGGTTTCGGCTGCTCCAATTCGTTCCGCAATCTGGTTTCCGAGCTCGAAGAATTGAATGAGGATTCGGGAAAGGAAGAAACTGAAAGAAAATTTTATGAGCGGATCAAATTGCCGTACATCATGGTGATGCCCTTCTCGACCAGCAACGCAGCAGGATTCATCGTTGCTTACATATTCCAAGTTACAGCTATCGCATTATGGGGATTCGTAATTGGGTCTGCGGACCTGTTCATCTTCACCTGTATGATTCATCTGGCGACTCAGTTTAAGATTTTACAAGAGAACATCGAGAAGATTGTCCATAGGGCCGCGAAAAATGTGTTGCAACAAACGTCTGAAGATGACAAATTGAAGTCAGAGCAGTTTGATCCGCTCGATGACACGAAATACATTGACGAGTTAATCAACAAAAGGATAGTGTTTAAGCAACAATTGGAAAAAGAGTTGAACTTATGTTTAAAGCGTTGTATCCGTCATCATCAACTGATTATAGATACCGTGCAGGACTTGCAACGTTTTTATACTGTCGGATATTTCTCCCAGTTCGGCAGCAGCGTCTACTCCATATGCATCGCCATGAGCGCTCTTAATACTTTCGAACCGTTGAGTTTCCCCATCATCATGGCCGCTGTTTACTTATGCGGCATGCTCACACAGCTCGGAACTCTGTGCTGGGCTGGATCGGAAATCACCCATCAAAGCGCAGTGGTAGCCACATCAATCGGGAGCGTGCAGTGGTTTTACGGCGACCGGGACTTCCGCAGCAACCTGATCTTCATGTTGATGCGCGCCCAGCGCACGGTGAAACTCACGGCGGCCAACTTCATCACGCTCTCGCTCGCTTCCTTCCTGGCTACTTTACGCGCAGCTTATTCCTATTATACGGTGTTGAATCAAACTGCTTAA
>TxiaOR_TRINITY_DN143333_c1_g3_i2
ATGGCTGAAGCACTGTACTTCTTCCTGACACTGCTCGGTATGTGCTTCAAGATGACACGACTCAGATTCACACAGAATTCTACCGATTACTTGGTAGCTTTCATGGAACACGAACTCTTCAAGCCATCTTCGGATCTGCATAAAAAGATTCTAAAATTTGAAGCGGAACGCACAAAGAAAATATCATTATTCTTTCTGATATCGGCTAATTTGACCGTTTCTCTATGGGCCATATTTCCTCTCCTCGATACTTCCGAAAAGAAGCCGCTGCCATTCCGATTGTGGATGCCAATGAATTCACATGTTTCACCAGCGTACGAGTTGGTGTACGCATATCAGATAATTGGAATCTTGATTAGCGCCTACATATTCAATGGAGGTGATACTATTTTCCTCTCCATGATCATGTTCGGCCGTGCACAGATGGGGATACTCAAAGATAAAGTCCTTAATATAAGTACGCGCAATGAAGAACTATCAACAGAAAGAATGGAAGGGCCGAAATTTCAACTATCGAAGAGCGGTACTATAGAATCATGCAAAGGTTCTGCTTTTGTCAGTAAATTTGTCGAAAATCGGGGCTATGATGAACTGAGGGGTTGCATACTCCACCACAAACTGATAATAGAATTTTTCAAAATAGTCGAGGCAACATATCACATCAACTACTTCGTTCAAATATCAACAACTGTCGGCGTCATCAGTATCACCTTACTGCTCCTCGATATTGTGGACGTACAGTCGGTGCAGTTCTTTTCGATGGTCGCGTACATGTTTGCTATGCTCATCCAGGTGTACGCCGTCACCTGGTGTGGAAACCAGGTTACAGATAAGAGTTCGGAGTTGAAAGACGCTTTCTACGCCAGTCCGTGGTACGTCATGAATAAGAAATATAGGCGACTTATGATGATAGTGCTGCAAAAGTTGCAGAAGCCTATCACCCTGAGGGCTGGGAACTATGTCCCGTTGAGTCTCATTACTTTAGTTTCCATACTCCGGACTTCTTATTCCTACTATGCATTTCTTCAGCAAAGCAAGCATAAGAAAACTGCTCTGTGA
>TxiaOR_TRINITY_DN144543_c2_g1_i2
ATGGCTGCCGCCAACGCTTCCGGCGCCTCTCTATTGTCAACGGAAACGGAAATCCTGCCGACTTTCTCCAGACTGTACAAATGGACATCACTGGGCCTCGTGTTGAACGGTATGTACCCATTTGGACGCCACCAGGGTTGGCGCCGCATTCTCTGGACAACCGTCTTCATCTTCCTCGGCAGCGCCTTCGCCCTTTGCTTTTACAGTCTCCTGCTTCAGACTGTGGCCAGGGATATTTCGGAAATGACTAGGCTGGTTGCCTTGCTAATACCGTTAGCTGTTATGTTGGGAAAGATGTGGCTCTCGGTAACAAAAAAAGTTGAATTCCAATCAATTATCGACGAAATAAACAATGACTACATTGAGTTCGTCCATGCACCCAAGAAATACAAACGCATACACACAGCCGTCATGGCCGAATCTCTCAACGCACAAACCACCTGGATAGTTGTCAGTAGCGTCGTTGCCATATCATTTCCAGCAGTAGCCGCTTGCAAGATGCTCAACGACACTCACCGGAAGTATATGCTGTACGAATTATCCATCCCTTTCCTCGAACAGTACAAGTACAACACGCCCATTTTCGAAATCGGCTTCGCTTATTCATTCCTGGTGGTCTGTTTCTGTATCATTAACTTCACGGGTTTTGATACTACTTACCTGATCATTGCTCAGCATGGAACAGGTCAGTTGAAAATAATGACGACACGGCTGGCTGATTTGTTTAAGATGAATTTGGATACCGATACGCTGTATAGACGCTTGAGGATTATCGTGCAACAGCATCAGAAGATATATAGATACGCCGAGAGAGTCCAGCGTTTCTACGCTGCCTGGTTCACCGGCATAGTTTGTCTGTCCTCGGTTCATATCTGCTTGACGCTTTACCAATTGACTGAGGCTCTCACCAAACACGAGGTCAACATGGAATTCCTTATCTTCACCATCGGGTCGGTAATGCAGATCTACATGCCGTGCAGGCACAGTGCTATCTTAAGTGATGCGTCATCCGAAGCCGCTGTTGATATTTACCGCTGCGGCTGGGAAAATAATTTGGATAAAAAAATATGTTTCATTCTCAATTTCATGATTGCAAGGGCTCAAATGCCAATCAAGTTTAATGCTTCGTTAATTTGTTCAATGGATATGAACTGTTTTACATCCGTCGTTAACACTTCATATTCATATTTTACCCTTCTGCGAACCAAAAAATAA
>TxiaOR_TRINITY_DN146063_c4_g2_i5
ATGGGAATGTGGCATTATTTCCTGTCGGTTTTCAACAAAGCGTATTACGACTTTGGCAAAAGCAAATTAACACTCAACGAGTTTCACCCCCACATCAAATTGATATTGGCTATAAATGGAATATTTTTCAACAACAGAACTTCTTGCACCAGATTTATCTGGCCCTTCGTGTCGTTCGGCATATCCATCACTTGCTCCGTTCTCATTGGAATGAATATGGCCCACTCATACTTCTCCAGTGACTATTCAATGCTGCTTGAATGCTTCTGCTACTTCATTGTGACGACGGTGGTCATTGTATTGGTACCGAGTACGTATTGTGGCAAGGAAAGGCTGCACTGGATCGTGGAAGTGCTTGAAAGGGATTTCGAGTTTGTGTCCTCACCGGCCGGGAGTCAATATAGAGACCTATTCCTGAAGAAGCAGCTGCAGATGTGGCGCATGGCCATGCTGTGGTTCAGCTTCAGCTCACTCTTGACCGTCTCCTTCTGCTCGATGGCAATGCTAGACCTCCTCTACCATAAGCTGGTGGCAGATTATGATGAACTATACCAGAGGCCCCTCATCGTTTCCATCTACCTACCTTATGACGACCCTTACAGGACTCCGAACTACGAAGTGATCCTGTTTATTGAGTACGTCATGATATTTGTAGTCCTATTTTCGTTCGGAGGCTACGTCTGCATATCGTTCCATGTATGTCTCCACGTAATCCTGGAAATGGATATGGCGATCAAGGGCCTGCGGATGTTGTTCTGTGATGTAGAAGTCTCCGCCGATGGTGATTGGTCGACAGTGAAGAACACGCTCCGCAAGAGAATGAGATTTATCGTAAACATGCATGACTCCGCTATTGAATGTTTCCAGGCCATCAAGCACATCTACGGTCCTGTACTGACTTACCAGGTGTTGGTGTCCTCCATCATCATTTGCCTTGTCGCCTTTCAAGTTTCTGTTGATCTGGAAGATAATAAGTTCAATTACTTGTTAACTCTCATCTGGGTCGCTGCATGTATACAGCTGTGGATCCCGTGCTACCTGGGATCACTTATTGAATATAAGGCGGCCTCCATATCGGTGGCTGTGTTCAACTGTGGCTGGGAGCGGACCAATCTTACGCGCTACGTGCTGCAGGATCTGATCCTCGTCATGTTGACAGCTCAGCAGCCCCTCCAGCTGACCATTGCTGGGATCGGCTCACTGTCCCTCAAGCTGTATTCCTCGATTCTCCGTTCTGCATATTCGCACTTCAACATGTTAAGTCAAACAAGGAACTAG
>TxiaOR_TRINITY_DN146680_c3_g2_i1
ATGGCTTGGGAAACAATTGAGGAAATCGCAAACAAATCGATTTCCGTGTCCACAGCGTGTCTGAAATATGCTGGGGTGTGGATACCGGACAACTTAAAAGGATGGAAGAGGATGCTATATCGGTGCTTTATGGTGTTGTTTTTTGTATTAAACGTGGGTATTTATCTGCTCATACAAGTTATCGCCATATTCACTAACTTTGGCAACATACCGGCCATGACCGAGGCCGCTTTTCTCTTCTTCACCAACCTGGCCCTCTCGGCCAAGATATTTAACCTCATTTACAGAAGGGAAATGGTTCAATTGATAATAGCGGTCAATGCGCGCGACTTGAATTCCGACGGTGACAGCGATATCAGGACTATTGTTATGAGATCGAACGCGGAGACATGGCTCCATCACAAATTCTTCTTTATCCTGACCTGGATCACGACCACGGGCTGGCTGACCAGCCCGCCTAAAGGCGAGTTTCCAATGAAGGCGTGGTATCCCTACGATACGAAGATATCTCCGAACTACGAATTGACATATTTTCACCAAGCTACGGCTTTACTTCTGAGCGCAGCCCTCAATATCTGCATCGACAGTCTAGTTGTCGCCCTTATAGCGGAGGTCCGCTGTCGACTGCTGGTGGTGAGGTCCAAGCTGTCGCGTCTCACTGAGGGTCTGCAGTGGTCTGAGGATACTGAGCTAATAGTTGAGGAGCACATAGCATCCAGTCGTTTGCGCGACTGCGTGCGCGCGCACCAAGTAGCATTGGGGCTGGCTGCCGAGCTGGAGGTGTGCTTTGCCATGCCGATTCTGGCGCAGTTCACCGTATCGCTGCTCATCATATGCGTTA
>TxiaOR_TRINITY_DN146713_c1_g1_i8
ATGACTCCGGTGCAGAATTGTGTCCCAGATCGCGAGCCAAAAGATAAAATATCTCACTTGCACACGCCATTGCAAATTTTGAGATTCATAGGATTCTGGCCGCCAACTACTGAGGAAAGGAATGTCGTTGTAGTGTGGATTTTTCATCTTTACAATATATTTGTAAATTTGGCTTTCGTCATAATGCTTTGCGTCACTGAAGACATGTACCTCTTCGAGCAAGTCGTCTCCAATGGCGACATCGACAAGATTACCAACGGCCTCACCCACGCCGTCTCTCACTCCCTCGGCATGTACAAGAATGTCAACATATTGCTGAAGAGGCGACAAATTCGTGAGATGCTAAAGTTCTTGGCCGAAGACGACCGCACCAAATACGAGAGCTACCAGGAATTCCAGCCAAAGGAAGTAGTGAAAAATACTGTCAGAAATCTTACAATCGTGACGTGGAGCATCATTTCTCTTGCGTTATCAATGGTCTTCTTTTGCGGCACAGCCCCTCTGATTTTTGATTCTGATCTCAGGCTGGATGCGGACAACGAGACGTGGATTACGAGTCGCCCTTTACCTCTCAACACCTGGGTTCCTTTCGACACCAGGAAGCTCACAAATTATAAATTCATCTACGCTTACCAACTAGTGTGTCTTACGGAGACGGCCGTAATGATACTTGGCTTGGACACACTATTCTTTGGTCTTTTGGCGCACGCCACCGCCCAGTACAGAATATTGAACACGGCCATAAGGACTGTTAAACGACGGTCCGTGCATATAATAAGTCAACACTCAGGAGGCGTGGCATTAGGAGATTCTGGTGACGTCACCGATAAAATTGTGCAAGAGGAGATGATACGACAGTTGAGGAAGTGCGCCGTCCACCATCAAATTATATTAGGATTCTGCAACTGCATAGAGAAAACATTCCACGGCGTGATACTCGGCCAGTTTGCATCTCCTCTCATTATCATCTGTGTGACCTTGTACCAGTGCGCCACGAGATCTGGTATGAATCTGGACTTCGTTTACATGATTCAGTACCTGATGACGATCATAATGGAACTCTTCTTTTATTGCTGGTTTGGAAATGAACTAACTATCGAGAGTCAGCGCCTACCGGAAGCGGTGTTCAATAGCGACTGGCTGGGAGCGTCGCAGGAGTACATGTCGGTCTTGAGGATCATTCACGTGAAGAGTTTGAAGCCAACCACGCTCACAGCCCTGGGAGTATTCAAGCTGAACTTCGAAATGTTCGGGAGTATCCTCAACGGCGCTTATTCGTATTTCGCCGTACTGAATCAAATGGCTGCGTAG
>TxiaOR_TRINITY_DN146831_c4_g1_i3
ATGGTTTTTCAATTCGATAAACAAAAAGTACTGACCTGGGAATATATGAAATCGAAACCTGATCGACTCTTGGGACTTATATGGTTTAACATAATGGACGCTACTTGGGACCAATCTAACAAGACGAAGGCTGTTGCGTACTTTATTAATTTACTGTTTTGCATCTTGAACGGTGTTTACTTTTCATACTACGATGAGAGGCCGTTCATTGATTATATCGATAAAATTGCCACGTATGGCGTTGTAACCCTTCATTTCATGTTCCTGACGCTACTGGTCATCAAACGTAAAGATATTAGATTCCTGGTGGCAACGACGGCGTCCAAGTATTTCTACACCCATGAGGCCGGGTGCATGGAGCGTGAAATTATTTTCAAATACTCAAACGAATCGGCTCGTGCTCTAAGTATTGGGGCTTCATCGATGACAATAGCTGCATTTCTATTTCTCCTTACACCGCTTCTCGACGTCTCAGCGCACCAATTGCCGCTAAACGGGCGGTTGCCATTTACCAATGTTGACAACGTTTTTGGTTACCTCTCAAACTACGCTTACCAGATCTTTAACGTCACCATGACTCTGACGTCACTGGTTCCTGTTATGCGATACATTATTTACTATATACAATTGACTGTAGCACAGTATGAAATATTAGGAAATCATATACTTAAAATTGGAGTCTCTATCACAGATGATGACGTCGTCGAGGCCTTATTAAGAGACATATATTACCGTCAACTAATATTTATCAAGCAGGAATTGAACCTGCGACCTTTCGATTACCGGTCGACTGCCCCAACCACTGGGCCACCGTGTGATGCATTGAGACTGCGAAATTATTTCCATCTTATGCTTGCATTGGATAGACGTATTTACTATTGA
>TxiaOR_TRINITY_DN151093_c3_g4_i1
ATGACAGAAGTGGTTCACTCGAGAGAATGCTTGCGCCTGAACTTCGGAATACTGACCGCGACTGGCGCCTGGATGCCAGCGGAATACAGCGGAACGAGAAAGGCAGTTTATTACAGAATGTTCTCCGGGTTGGCTCTCTCCGTCGAGTTCCTCTGGCTCCTGCTGGCTCAAATTATCGACATCTGTCTTAATATGGGAGACGTGGAAAAAATGGTGGAAACCGCTGCCCTTATGTGCACGATGCTGTCTGAATTGTATAAAATGATGACCATGATACGCAAACGGGACAAAATCAGAATATTGGCGAACACATTGGACGAACCTCTGTTCAGCCACGTGAAGAAGGAACACAGCAAGCATTTGAAGAGTTGGATGTGGTTCGTGCGCATAGTGGCGATCACGTACTTCGCGGAGGCATTAATGACGGCCTGCATGTTTGCCGCCGCGCCCATGTTGGACAAGACCAGCAATAGAACTCTACCGTTGAGAGCTTGGTCACCATTGGATATACGCAACAAACACTCGTACATAACGGTGTACACGTACCAGTCATTAGCGGTAGCAATCAGCGCCTCGTTAAACACCAGCGTGGACATGATGATATCTGGCTTCATGGCGCTGGCCTGCGCGCAGCTGGACGTTCTCTGCGCCGAGCTCTCTTCTCTAGGTCGTGACACTTCAGAAGACCAATCGAAAATATCTCGTAAAGACCAGCTGCGCCGCTGCGTGTGTCACCACGAAGGTATAAGAAAATATGTAAAAGAACTGGAGGACCTTTTCAGCGGTACTATTTCCATTCAGTTTGCAGCCAGCTGCCTCGCTATTTGCATCACCGCTTTCCAGCTGAGCTTGGCACCCATCAACCTTAAATTCGTGGGGACGTCGTTGTATATGACATCAATTATAGTGCAGTTGTTGCTATACTGCTACCATGGCAACGAGATTATCTTAAAGAGTCTACGTATAAGTGACGCAGCATATGACTGCCTCTGGTACAACGAGGATCAGGAGTTCAAGCAGATTTTGAGTATCATGATGGAGCGAAGCAAACGTCCTCTACATGTCACGGCCGCCAATATGTTCACACTCGACTTGCAAACTTTCACTTCGATCTTACGTTCCTCGTACTCGTATTACGCCGTTCTGCAAAGTACCCATGAGATAGAACAATAG
>TxiaOR_TRINITY_DN153063_c5_g1_i15
ATGTCGCATACAGGATTGTTCCTTATTTATGTAAAGTTCATGAAATACTTTTCATTGGGCGACTTTACGCAATCAAGAGATGTGACAGCCCCCATCTACAACAAGTATTTGACTTGCGTTTACATTTTGATAAGCTGTGTCGTAATTGCAAGCATGACTGGGGGAGCCCTACGTTTAGATGAATTAAGCGAATTTGCTCTGGGCATTGCCACGACCTTCAACCAAACTCTTGCTACCATCAAATACATTGTCTTCATTGTCAACAGGAAAAAGGTGTACAACGTTATAAAGCTGATTACAATCGACAGCACTGATGAGACTTTTATCAATCAAGCCTCAGCCAAGGCTCGCAGGGTATTCTTGGTCTATATGGTTTTATGTCTTTCTTTTATATTGGGGTACAACGCCGTATATTTTATTGATCAAAACATGTCTGCTGTGGATGAAACTGAGTGGTATATGATACCCATGTATGTGCCATATGATGTATTTATAAAAAAAAAATATGGCTGTGGCAAAATGTTATTTACACTGATATTTCTTTACAACGGTTACTGTCAGGTTCTTATCGACCTCTTTACAGCAACTGTTTTTATGTACACCTCTGCACAGTTTAAAACCATTGCTGTGATGTTTGAGAAAGTCAAGTATACCACCAGTGGTATCAGAAAGTCAGTTGTGAAAAACATGATTGATGACATGGCACAAAATGAGACTGTCAGGTCAACGATACCTGCCGATTTCAGAAATGCCATCCAGTACCATCAAATAGTATTGAAGTGCGCGAACCATCTGCGTAGTATATACAGCGCTGTATTCTTCTTCCAGATTTTGTCAAGCTGTATTCCGCTTTGCTTCAGCATGTACCTCATATCACAGACATTAACTTGTGCCATCGACAATTTATTCTGGTTGCTGATACACACAAATTTACTGCTGTATTATACATTCCAATTACATCTTATTATATCCAGCGCTGATGAAATCACGGAGTCGGCATTAAGTGTGGCTGACGGAGTGTATCTGAGTGACTGGTATGAAGGCTCGTTACCAGCACGCAGAGCGATGATCAACATCCTCCTGCGATCGAATAAACCCATTGTATATTCGGCATTAGGAATATTTGATGTTAACATGCAGACATTTATTACGATTATTCGATCAGCTTATGGTGCTTTGGCACTTCTGACAAGTTTTACGTAA
>TxiaOR17_TRINITY_DN124490_c0_g2_i1_CJQSEQ
ATGCCAGAAAAGTTGGAAATATCGCCAGGATTGCAGTGCCTCGTGCCGCATATGAAGAACCTGCACTGGGTCGGGTATTACGGACTGGACAAGCGATACCACTCGAAGCTGTCAGTGTTTCTGATGTCCGTGTACGAGTACTTCATCAGCATCGTCTCGGCCATTCATATCATACTGGAAATCATTTTTATCTTCACTGTGCGCGACGACCTGGATAAAGTGATTGAGTGTTTTTATTTTTTGCTGTCGAGGATCGATGGATTTGCAAAGAAATTGGTGTTTCAAAGACACGCTGACCGAGTCCGTGCGCTGCTCGATATTATGAACGGTCCAAACTTTAACTACGAGGAACCCCTGTACCAGTCCATGCTGCTGGACACGGCTGAATCAGTACGGAAGGTGCTGAGATGCTTCAACGTCTCCGCACTTCTCACCGCCATGTTGATGACCATAATGATGCTTACAGATCACCACTTGGCCAGGGATGTGCAGCTCACTCTCTGGTTACCTGAGTGCTTCTTTAATTCTGCTATCGTGGTCGAGTTTGTGATAATTGTGACCTCATTTCCAAATGCCTACCTGGCCATTGGCAACATGACGATAGATGTCGTCGTCGGCACATTCATGGCCCAGTCCAAGGTCCAGCTTACCATCCTACGTCACCGATTGGAGAACATTATCGACCACGTCAACAAGTCGCTGAATGGAAACCCGAACAAGCGGTGCAGTGTGTACGGAGACAATCTCAAAAACAATGAGGTGTTCCAGCGTACTCTAATGGAAAGGTTTATTACATATATTGAGCAGTACAAATTGATAACGGAGTTTACCAAAGAAGTACAGAGCCTGTTCAACTTTGCTGTATTTCTTCAATTCAACACCAGTTTATTAAAAATTTGTATGACAGCTTATAAGCTAACTGATTTAAATGTCATGTCAGTGCCGTTCGCATCCATCTGTCTCTATATGCTGTGTGTCCTAATTCAGCTGTTTGCTTACTGCTACTACGGGAACGAACTGACCTATGAGAGCAAGCTACTCGGCGAAGCGGCTTATAACTGCGAATGGCTGAAGGGCAATCCCAAGTTTCAGAGCGCTATGATGATATACGTGGAGCGTACCATGAGACCCATTCAGCCGACCTGTGGTGGCTTTATCCCCCTTTCGTTGGAAGTCTTCGTGAAGATATTGAAATCGTCTTACTCATTCTACGCAGTCCCGAAAAAGGGCCAGGTA
