# Supplementary material for: A ghost moth olfactory prototype of the lepidopteran sex communication
Source: Gigascience. 2024 Jul 19;13:giae044. doi: 10.1093/gigascience/giae044 (PMC11258902; doi:10.1093/gigascience/giae044)
Supplement: giae044_Supplemental_Files [file giae044_supplemental_files.zip › Data S4.fas]

>BmorPR-like
-------------------------------------------------------MENGELDIPPPYIIAGTTTRLPYVLIADEAYPLKTNIMRPFPSRNLDTKCEYF--------------------------------------------------------------------NKRLSR-------AR---------------------KCI---ECAFGILYAKWR--------IL--------------GKAIEI-------------------------NQFPTHAPKNTNKHALRCALAAGTQASCMH----------------------------------------------------------------------------------------------------------------------------------------------------------------------------------------------------------------------------------------YPVFNI----------------YAARYATLNARTQALALVLYEKMYITSKYLSSSLAMQLI-------------------EPVTYSHLRCPPSTCC--------RC--------------------TCCRLSL--QRIISVVMKE----------IW--------------------KL---------VV----L--------------------AS-----ALETGT--TRSAR--------------------------------------------------------------------VVRGLRRVRRR-------CIGFAGAIY----------LAA--LF----YLT-------------T-----P-ILERQYRL--P--------------------------DEAII-LI--G-----------------MEP--------MHES---------PN---FEI-SYSIMVMA-N---------CASTLVAIGYEML-FII--FL-GYAAI--------QLDALG-EE---FKDI--------------------------A-------------------KA--KQTRMETND---------------------------------------------------VFISGNTMDCDSSPDDTTSKVSKEI--------------L------------QKRI-----SKL-VA-----------------RHSEIIE-----F--V-----R----QLRNT-F--KGVI-------------------G-YDFGIVMVSLC-----------------------------------ALLTET----------------------------------------------------------KRLDTSFLA-------------SLTIY----F-FMQ---------LLVYC-LL----------------------------------GQELI--------------------D-------------A--SNS----------------------------------------------FEKAV---F-GCGW--ES---------FG---AS----E-------MKAIHI-------IL-GSAQKP----LKLTAAD-M---------------------------CSLTY-A--SFMS---I------------L------------------------------------------------Q-----SV--------YS-------------------AYTTLS----------------------------RANI-----------------------------------------------------------------------------------------------------------------------------------------------------------------------------------------------------------------------------------
>HarmPR6
---------------------------------------------------------------------------------------MSFRKFLFENEAVDGITGPSD---YLY--------------------------------------------------------------IKILRF-------TL---------------------DVI-------RS----WP----RKELGE-------------PESASFT-----------------------------------------------------------------------------------------------------------------------------------------------------------------------------------------------------------------------------------------------------------------------------------------------VFMKYF----------------YLVLTIATVVGSILYVVVHVAEL----SFL--EAGLMYL-----II--L---------MSF---------------------LD--------------------ALTVMSLTFSEKYRVLAKD----------FL--TKIH--------------LF---------YY--------------------------------KDRSKA----AME--------------------------------------------------------------------IHKKVHLISHL-----F-SLWLLFQML----------SGL--SL----FNL--------------------TPMYSNLAA--GKYKRGGLGNTTF--------------EHSLY-----Y-----------------LYP--------FNTS---TD---VFG---YIV-ACILHWII-S---------YLCSTWFCMFNLF-ISL--MV-FNLWG--------HFKILI-IT---LEEF--------------------------P-------------------IP--KSI-----------------------------------------------------------------GTLQSAYKYSQEELLEV---------------------------AEKL-----KDC-IN-----------------YHRVIKN-----F--T-----N----RMSDV-F--GPML-------------------F-VYYSFHQASGC-----------------------------------LLLLECSQM-------------------------------------------------------TAQALMRYL-------------PLTII----L-TQQ---------LIQLS-VI----------------------------------FELVG--------------------S-------------E--SEK----------------------------------------------LKDAV---Y-SVPW--EC---------MD---TK----N-------RKMVRF-------FL-MNVQEP----IHVKAMG-I---------------------------ANVGV-T--TMAA---I------------L------------------------------------------------K-----TS--------MS-------------------YFTFLR----------------------------SM-------------------------------------------------------------------------------------------------------------------------------------------------------------------------------------------------------------------------------------
>HarmPR14a
--------------------------------------------------------------------------------------------------------NPTE---YPY--------------------------------------------------------------MILCRH-------LL---------------------TVI-------TC----WP----KEPKEG--------------LDTRAKLKA--------------------------------------------------------------------------------------------------------------------------------------------------------------------------------------------------------------------------------------------------------------------------------------------RIWVTF--------------QKIFHLNGCFITTIGMAMYIALHKN----SMSFFELGHLYI-----SL--L---------MTV-----------VI--------FS--------------------RVTTLCW--NPEYQAVATD----------FL--TKIH--------------LF---------YY--------------------------------KDDSDF----SMQ--------------------------------------------------------------------THKQVHKISHL-----F-TLLLTGQMV----------AGM--SL----FNL--------------------TPMHNNFST--GKYKKGGLKNSTF--------------EHSLY-----F-----------------SYP--------FNAS---SD---VRG---YIL-SNIFHWII-S---------YLCSTWFCTLDLF-LSI--VV-FHVWG--------HFKILI-HD---LNHF--------------------------P-------------------RS--LNT---------------------------------------------------------ISFRLDQSNITLTTEMYSSRELVQV---------------------------SERL-----NKC-VE-----------------YHRRIVS-----F--T-----D----KMSEV-F--GPML-------------------F-VYYGFHQTSGC-----------------------------------LLLLECSQM-------------------------------------------------------TVEALVRYL-------------PLTII----L-FQQ---------LIQLS-II----------------------------------FELVG--------------------S-------------V--SDK----------------------------------------------LKDAV---Y-GLPW--ED---------MD---TK----N-------RKTVAF-------FL-MNVQEP----VHVKALG-L---------------------------ADVGV-T--SMTA---I------------L------------------------------------------------K-----TS--------MS-------------------YFTFLR----------------------------SK-------------------------------------------------------------------------------------------------------------------------------------------------------------------------------------------------------------------------------------
>HarmPR14b
--------------------------------------------------------------------------------------MAGLLDFFFNYEADDAITTPKN---YPY--------------------------------------------------------------LIIMRI-------SL---------------------SLI-------KC----WP----KKTTEN--------------LEAGAKMKAKVWG----------------------------------------------------------------------------------------------------------------------------------------------------------------------------------------------------------------------------------------------------------------------------------------MIQNVL----------------HLAFCVLTIVGTATYVMIHKKNM----TFF--ELGHLYI-----TL--M---------LSC-----------VV--------FS--------------------RLATLTF--NDEYQVVANE----------FL--NKIH--------------LF---------YY--------------------------------KDNSEF----SMQ--------------------------------------------------------------------THKHIHRVSHL-----F-TLYVTGQML----------GGL--SL----FNL--------------------TPMYNNYSA--GKYSKGGLKNSTF--------------DHSLY-----Y-----------------SYP--------FNVS---TD---VRG---YIF-SNILHWFF-S---------YIVSTWFCTLDLF-LSV--IV-FHIWG--------HFKILL-HD---IDNF--------------------------P-------------------KP--SKM---------------------------------------------------------VSFKLENTNVTISNENYTTEELEQL---------------------------AGKL-----KKC-ID-----------------YHRVIIS-----F--T-----N----KISEV-F--GPML-------------------L-AYYGFHQASGC-----------------------------------LLLLECSQM-------------------------------------------------------TPEALARYL-------------PLTLI----L-FQQ---------LIQLS-IV----------------------------------FELVG--------------------T-------------V--SSK----------------------------------------------LNDAV---Y-GLPW--ED---------MD---VK----N-------RKTVAF-------FL-LNVQEP----VHVKALG-L---------------------------ADVGV-T--SMTA---I------------L------------------------------------------------K-----TS--------MS-------------------FFTFLR----------------------------SM-------------------------------------------------------------------------------------------------------------------------------------------------------------------------------------------------------------------------------------
>HarmPR15
--------------------------------------------------------------------------------------MTGFCDFIFNYQPKDGITTPTD---YPY--------------------------------------------------------------MIIARH-------LL---------------------TVI-------TM----WP----KTSVVL--------------QSAKTQKRA--------------------------------------------------------------------------------------------------------------------------------------------------------------------------------------------------------------------------------------------------------------------------------------------KIWLTI------------QKAFHFWLCVTSFFGGTLYILRHKKSM----TFY--ELGHLYI-----SL--L---------MIV-----------CT--------FS--------------------RITTLCL--NDEYRVIAKD----------FV--TKIH--------------LF---------FY--------------------------------KDRSDY----SMK--------------------------------------------------------------------THKKVHMISHI-----F-TLYLSGQMM----------LGL--FL----FNV--------------------TPMYNNYSA--GKYMSGGLKNSTY--------------EHALY-----F-----------------SWP--------FNSS---TD---FRG---YVV-SNILHWLL-S---------FSCSSWFCVVDFF-LSL--MV-FHVWG--------HFKILL-HD---LNHF--------------------------P-------------------RP--ANK---------------------------------------------------------ISFILEDSYVTITDEIYSRNELDQV---------------------------FDRL-----NKC-ID-----------------YHRDIVS-----F--T-----D----KMSEV-F--GPML-------------------L-AYYGFHQASGC-----------------------------------LLLLECSQM-------------------------------------------------------TVAALVRYL-------------PLTII----L-FQQ---------LIQLS-II----------------------------------FELVG--------------------S-------------V--SDK----------------------------------------------LKDAV---Y-GLPW--EA---------MD---TK----N-------RRIVAF-------FL-MNVQEP----VHVKALG-L---------------------------ADVGV-T--SMTA---I------------L------------------------------------------------K-----TS--------MS-------------------YFAFLR----------------------------SK-------------------------------------------------------------------------------------------------------------------------------------------------------------------------------------------------------------------------------------
>HarmPR11
--------------------------------------------------------------------------------------------MHLAGNAVTGITGPMD---YKY--------------------------------------------------------------MKVLRF-------VL---------------------RII-------SG----WP----GKALGE--------------KTLRIEG----------------------------------------------------------------------------------------------------------------------------------------------------------------------------------------------------------------------------------------------------------------------------------------------MGHAYY----------------NTILSLVYLALGIAYLKKNFHRF----DFL--ELGQLYI-----VL--L---------MNM-----------LS--------TS--------------------RAFTLCL--SQKYREVAKI----------FI--QKIH--------------LF---------YF--------------------------------KEKSDF----AMK--------------------------------------------------------------------IHITVHKISFI------SAVYLSVLLF----------IAA--CM----FNL--------------------IPMYNNYSA--GRFASFDNLENTTY-------------EQAIS-----C-----------------LYP--------WNFE---TN---FNG---YLA-ATLSGWYG-T---------ILCGSSVSMFDLF-LCL--MI-FNLWG--------HFKILI-YN---LEHF--------------------------P-------------------RP--ASEVVDAEG-------------------------------------------------------EERSGRTVGSEMYSQSELEEV---------------------------AVLL-----RDC-IQ-----------------YHMLIYN-----F--T-----N----NMSDA-F--GMAL-------------------F-IYYSFHQITGC-----------------------------------LLLLECSQM-------------------------------------------------------TAAALTRYL-------------PLTII----M-FGE---------LVLLS-II----------------------------------FETIG--------------------T-------------M--SEK----------------------------------------------LKDAV---Y-KVPW--EY---------MD---TK----N-------RRTVLI-------FL-IKVQEP----IHVKAGG-L---------------------------VDVGV-T--TMAS---I------------L------------------------------------------------K-----TS--------FS-------------------YFAFLR----------------------------TF-------------------------------------------------------------------------------------------------------------------------------------------------------------------------------------------------------------------------------------
>HarmPR13
------------------------------------------------------------------------------------------MKILSDGSDLEGVEKVED---IFY--------------------------------------------------------------INLARK-------SM---------------------WIL-------DS----WP----RTPNES-------------------------------------------------------------------------------------------------------------------------------------------------------------------------------------------------------------------------------------------------------------------------------------------------------------------VTYRYF----------------VLALNVATLVGGAVYLRNNTGVL----SSF--ELGHTYI-----TV--F---------MNC-----------IT--------CS--------------------RCIMIL---SREYNEVMLS----------FV--NKIH--------------LF---------HH--------------------------------RHKSEY----AYK--------------------------------------------------------------------THIFIHKISHF-----Y-TVYLLGLAL----------NGL--LL----FNM--------------------IPFYNCYSR--GMFRDVIPANATY--------------DHSVF-----Y-----------------SVP--------FDYT---TK---FKG---YIA-MTSFNCFI-S---------YTCTSYFCVVDLT-VSL--VI-FHLWG--------HMRPLT-YH---LANF----------------------------------------------KK--PAS----------------------------------------------------------VLESNENTDAIKDHSYTQEELKEV---------------------------FGKL-----REY-IR-----------------HHNLILK-----F--S-----S----EMSNA-F--GPAL-------------------L-AYMVFHQVSGC-----------------------------------ILLLECSQL-------------------------------------------------------DMKTLVRYG-------------PLTVV----I-LQQ---------LIQIS-VI----------------------------------FELLG--------------------S-------------S--NDK----------------------------------------------LIDAV---Y-LVPW--EY---------MD---TK----N-------RKLVFV-------ML-RQSQRS----IDLKMMS-M---------------------------LTVGV-Q--TMTA---I------------L------------------------------------------------K-----TS--------FS-------------------YFVMLK----------------------------TVAEEE---------------------------------------------------------------------------------------------------------------------------------------------------------------------------------------------------------------------------------
>HarmPR16
---------------------------------------------------------------------------------------MGLRQFLFENEAVEGINSASD---YLY--------------------------------------------------------------IKVLRF-------ML---------------------LIV-------NS----WP----RKEMGE---------------PESPK-----------------------------------------------------------------------------------------------------------------------------------------------------------------------------------------------------------------------------------------------------------------------------------------------FSAFVK----------------YFYLVVTVLASAGFILYLVKHNS----ELTFLETGHMYI-----VL--L---------MSF-----------ND--------VS--------------------RVATLTM--STTYREVARD----------FL--TKIH--------------LF---------YY--------------------------------KDRSKQ----AME--------------------------------------------------------------------THRAVHKIAHL-----F-TLWLVSQML----------SGL--SL----FNL--------------------IPMYSNYAA--GRFSGEVSKNSTF--------------EHSMY-----Y-----------------PYP--------FDTS---TD---IRG---YSI-ACITHWII-S---------YLCATWFCMFDLF-LSL--MV-FHLWG--------HFKILN-YT---LNDF--------------------------P-------------------RP--SSE--------------------------------------------------------------------VEAAKYSDEELVEV---------------------------AARL-----KDC-IL-----------------YHREIIL-----F--T-----D----RMSNV-F--GPML-------------------F-LYYMFHQASGC-----------------------------------LLLLECSQM-------------------------------------------------------TAQALIRYG-------------PLTII----L-TQQ---------LIQLS-VI----------------------------------FELVG--------------------S-------------E--SDK----------------------------------------------LKHAV---Y-GVPW--EC---------MD---VK----N-------RRSVVI-------FL-ANTQEP----VHVKAMG-V---------------------------ANVGV-T--SMAA---I------------L------------------------------------------------K-----TS--------MS-------------------YFTFLR----------------------------SL-------------------------------------------------------------------------------------------------------------------------------------------------------------------------------------------------------------------------------------
>HassPR14b
--------------------------------------------------------------------------------------MAGLRDFFFNFEANEAITTPTN---YPY--------------------------------------------------------------LIIIRR-------SL---------------------SVI-------KC----WP----KKTTEN--------------LEAGAKLKAKVWG----------------------------------------------------------------------------------------------------------------------------------------------------------------------------------------------------------------------------------------------------------------------------------------MIQNVL----------------HLGFCAFTIFGTATYIAIHKKNM----TFF--ELGHLYI-----TL--M---------ISC-----------VV--------VF--------------------RLLTLTF--QEEYQVVVNE----------FL--NKIH--------------LF---------YY--------------------------------KDNSEF----SMQ--------------------------------------------------------------------THKQIHRISHL-----F-TLYITGQLF----------TGL--SL----FNL--------------------TPMYNNYSA--GKYSKEGLKNSTF--------------EHSLY-----Y-----------------SYP--------FDVS---TD---VRG---YIF-SNILHWFF-S---------YIVSTWFCTLDLF-LSV--IV-FHIWG--------HFKILL-HD---IDNF--------------------------P-------------------RP--SKM---------------------------------------------------------VSFRLENTNVTISNENYSTKELEQL---------------------------AAKL-----KQC-ID-----------------YHREIIS-----F--T-----N----KISDV-F--GPML-------------------F-AYYGFHQASGC-----------------------------------LLLLECSQM-------------------------------------------------------TPEALARYL-------------PLTLT----L-FQQ---------LIQLS-IV----------------------------------FELVG--------------------T-------------V--SSK----------------------------------------------LNDAA---Y-GLPW--ED---------MD---VK----N-------RRTVAF-------FL-LNVQEP----VHVKALG-L---------------------------ADVGV-T--SMTA---I------------L------------------------------------------------K-----TS--------MS-------------------FFTFLR----------------------------SM-------------------------------------------------------------------------------------------------------------------------------------------------------------------------------------------------------------------------------------
>HassPR6
---------------------------------------------------------------------------------------MSFRKFLFENEAVDGIKGPTD---YLY--------------------------------------------------------------IKILRF-------TL---------------------NVV-------RS----WP----RKELGE-------------PESAAFT-----------------------------------------------------------------------------------------------------------------------------------------------------------------------------------------------------------------------------------------------------------------------------------------------VFIKYF----------------YLILTIATVVGSILYVVVHVTEL----TFL--EAGLMYL-----II--L---------ISI---------------------LD--------------------AITVMSLTFSAKYRVLAKD----------FL--TKIH--------------LF---------YY--------------------------------KDRSKH----AME--------------------------------------------------------------------IHKKVHLISHL-----F-SLWALFQML----------SGL--SL----FNL--------------------TPMYSNLAA--GKYRRGGLGNRTF--------------EHSLY-----Y-----------------LYP--------FNTS---TD---VFG---YVV-ACILHWII-S---------YLCSTWFCMFSLF-ISL--MV-FNIWG--------HFKILI-IT---LEEF--------------------------P-------------------RP--KSI-----------------------------------------------------------------GNLQTAYKYSQEELVEV---------------------------AERL-----KDC-IN-----------------YHREIKN-----F--T-----D----RMSDV-F--GRML-------------------F-VYYLFHQTSGC-----------------------------------LLLLECSQM-------------------------------------------------------TAQALMRYL-------------PLTII----L-TQQ---------LIQLS-VI----------------------------------FELVG--------------------S-------------E--SEK----------------------------------------------LKDAV---Y-GVPW--EY---------MD---TK----N-------RRMVRF-------FL-MNVQEP----IHVKAMG-I---------------------------ANVGV-T--TMAA---I------------L------------------------------------------------K-----TS--------MS-------------------YFTFLR----------------------------SM-------------------------------------------------------------------------------------------------------------------------------------------------------------------------------------------------------------------------------------
>HassPR16
---------------------------------------------------------------------------------------MGLRQFLFENEAVEGINSASD---YLH--------------------------------------------------------------IKVLRF-------ML---------------------VIV-------NS----WP----RKEIGE---------------PESPK-----------------------------------------------------------------------------------------------------------------------------------------------------------------------------------------------------------------------------------------------------------------------------------------------FSEFVK----------------YLYLVVTFLLSAGFILYVVKHNS----ELTFLETGHMYI-----VL--L---------MSF-----------ID--------VS--------------------RVATLTM--STTYREVARD----------FL--TKIH--------------LF---------YY--------------------------------KDRSKQ----AME--------------------------------------------------------------------THRAVHKIAHL-----F-TLWLVCQML----------SGL--SL----FNL--------------------IPMYSNYAT--GRFSGEVSKNSTF--------------EHSMY-----Y-----------------PYP--------FDTS---TD---IRG---YSI-ACILHWII-S---------YLCSTWFCMFDLF-LSL--MV-FHLWG--------HFKILN-YT---LNDF--------------------------P-------------------RP--SSK--------------------------------------------------------------------VEAAKYSEEELVDV---------------------------AARL-----KDC-IV-----------------YHREIIL-----F--T-----D----RISNV-F--GPML-------------------F-LYYMFHQASGC-----------------------------------LLLLECSQM-------------------------------------------------------TAQALIRYV-------------PLTVI----L-TQQ---------LIQLS-VI----------------------------------FELVG--------------------S-------------E--SDK----------------------------------------------LKHAV---Y-GVPW--EC---------MD---VK----N-------RRSVAI-------FL-ANTQEP----VHVKAMG-V---------------------------AKVGV-T--SMAA---I------------L------------------------------------------------K-----TS--------LS-------------------YFMFLR----------------------------SM-------------------------------------------------------------------------------------------------------------------------------------------------------------------------------------------------------------------------------------
>HassPR11
---------------------------------------------------------------------------------------------MYAGNAVTGITGPMD---YKY--------------------------------------------------------------MKVLRF-------VL---------------------RII-------SG----WP----GKALGE--------------KTLRIEG----------------------------------------------------------------------------------------------------------------------------------------------------------------------------------------------------------------------------------------------------------------------------------------------MGHAYY----------------NTILSLVYLALGIAYLKKNFHRF----DFL--ELGQLYI-----VL--L---------MNM-----------LS--------TS--------------------RAFTLCL--SQKYRQVAKI----------FI--KKIH--------------LF---------YF--------------------------------KEKSDF----AMK--------------------------------------------------------------------IHITVHKISFI------SAVYLSVLLF----------IAA--CM----FNL--------------------IPMYNNYSA--GRFASFDNLENTTY-------------EQAIS-----C-----------------LYP--------WNFE---TN---FNG---YLA-ATLSGWYG-T---------ILCGSSVSMFDLF-LCL--MI-FNLWG--------HFKILI-YN---LEHF--------------------------P-------------------RP--ASEVVDAEG-------------------------------------------------------EERSGRIVGSEMYSQSELEEV---------------------------AVLL-----RDC-IQ-----------------YHMLIVD-----F--T-----N----NMSDA-F--GMAL-------------------F-IYYSFHQITGC-----------------------------------LLLLECSQM-------------------------------------------------------TAAALTRYL-------------PLTII----M-FGE---------LVLLS-II----------------------------------FETIG--------------------T-------------M--SEK----------------------------------------------LKDAV---Y-KVPW--EY---------MD---TK----N-------RRTVLI-------FL-IKVQEP----IHVKAGG-L---------------------------VDVGV-T--TMAS---I------------L------------------------------------------------K-----TS--------FS-------------------YFAFLR----------------------------TF-------------------------------------------------------------------------------------------------------------------------------------------------------------------------------------------------------------------------------------
>HassPR13
------------------------------------------------------------------------------------------MKILSDGSDLEGVEKVED---IFY--------------------------------------------------------------IRIARK-------SM---------------------WIL-------DS----WP----RTPNES-------------------------------------------------------------------------------------------------------------------------------------------------------------------------------------------------------------------------------------------------------------------------------------------------------------------VIYRYF----------------VLALNITTLVGGAVYLRNNTGVL----SSF--ELGHTYI-----TV--F---------MNC-----------IT--------CS--------------------RCLMIL---SRKYNEVMFS----------FV--QKIH--------------LF---------HH--------------------------------RHKSEY----AYK--------------------------------------------------------------------THIFIHKISHF-----Y-TVYLLGLAL----------NGL--LL----FNM--------------------IPFYNCYSR--GMFRDVIPANATY--------------DHSVF-----Y-----------------SVP--------FDYT---TK---FKG---YIA-MTSFNCFI-S---------YTCTSYFCVVDLT-ISL--VI-FHLWG--------HMRLLT-YH---LANF----------------------------------------------KK--PASVLESNE----------------------------------------------------------NTHAIKDHSYTEEELKEV---------------------------FSKL-----REY-IC-----------------HHNLILN-----F--S-----S----EMSSA-F--GPAL-------------------L-AYMVFHQVSGC-----------------------------------ILLLECSQL-------------------------------------------------------DMKTLVRYG-------------PLTVV----I-FQQ---------LIQIS-VI----------------------------------FELLG--------------------S-------------S--NDK----------------------------------------------LIDAV---Y-LVPW--EY---------MD---TK----N-------RKLVYV-------ML-RQSQRS----IDLKMMS-M---------------------------LTVGV-Q--TMTA---I------------L------------------------------------------------K-----TS--------FS-------------------YFVMLK----------------------------TVAEEE---------------------------------------------------------------------------------------------------------------------------------------------------------------------------------------------------------------------------------
>HassPR14
--------------------------------------------------------------------------------------MSGIRDFIFNLEAKEGITNPTE---YPY--------------------------------------------------------------MILCRH-------LL---------------------TVI-------TC----WP----KELKEG--------------LDTRAKLRA--------------------------------------------------------------------------------------------------------------------------------------------------------------------------------------------------------------------------------------------------------------------------------------------KIWVTF--------------QKIFHLNGCFITTIGMAMYIALHKK----SMSFFELGYLYI-----SL--L---------MTV-----------VI--------FS--------------------RLTTLCW--NPEYQAVATD----------FL--TKIH--------------LF---------YY--------------------------------KDDSDF----SMQ--------------------------------------------------------------------THKQVHKISHL-----F-TLLLTGQMV----------AGM--SL----FNL--------------------TPMYNNFST--GKYKKGGLKNSTF--------------EHSLY-----F-----------------SYP--------FNAS---SD---VSG---YIL-SNIFHWII-S---------YLCSTWFCTLDLF-LSI--MV-FHVWG--------HFKILI-HD---LNHF--------------------------P-------------------RPLSMIS-----------------------------------------------------------FRLDHSNITLTNEIYSSRELVQV---------------------------SERL-----NKC-VE-----------------YHRRIVS-----F--T-----D----KMSEV-F--GPML-------------------S-VYYGFHQTSGC-----------------------------------LLLLECSQV-------------------------------------------------------TVEALVRYL-------------PLTII----V-FQQ---------LIQLS-II----------------------------------FELVG--------------------S-------------V--SDK----------------------------------------------LKDAV---Y-GLPW--ED---------MD---TK----N-------RKTVAF-------FL-MNVQEP----VHVKALG-L---------------------------ADVGV-T--SMTA---I------------L------------------------------------------------K-----TS--------MS-------------------YFTFLR----------------------------SK-------------------------------------------------------------------------------------------------------------------------------------------------------------------------------------------------------------------------------------
>HassPR15
------------------------------------------------------------------------------------------------------------------------------------------------------------------------------------------------------------------------------------------------------------------------------------------------------------------------------------------------------------------------------------------------------------------------------------------------------------------------------------------------------------------------------------------------------------------------------------------------------------------------------------------------------------------------------------------------------------------------------------------------------------------------------------------------------------------------------------------------------------------------------------------------------YLSGQMM----------LGL--FL----FNV--------------------TPMYSNYSA--GKYKSGGLKNSTY--------------EHALY-----F-----------------PWP--------FNAS---TD---FRG---YVV-SNILHWLL-S---------YSCSSWFCVVDFF-LSL--MV-FHIWG--------HFKILL-HD---LNHF--------------------------P-------------------RP--SNK---------------------------------------------------------ISFMIEDSCVTITYEMYSRNELDQV---------------------------FHRL-----NKC-ID-----------------YHREIVS-----F--T-----D----KMSEV-F--GPML-------------------L-AYYGFHQASGC-----------------------------------LLLLECSQM-------------------------------------------------------TVAALVRYL-------------PLTII----L-FQQ---------LIQMS-II----------------------------------FELVG--------------------S-------------V--SDK----------------------------------------------LKDAV---Y-GLPW--EA---------MD---TK----N-------RRIVAF-------FL-MNVQEP----VHVKALG-L---------------------------ADVGV-T--SMSA---I------------L------------------------------------------------K-----TS--------VS-------------------YFAFLR----------------------------S--------------------------------------------------------------------------------------------------------------------------------------------------------------------------------------------------------------------------------------
>HvirPR16
---------------------------------------------------------------------------------------MGLRQFLFENEAVEGINTASD---YLY--------------------------------------------------------------IKILRF-------TL---------------------VIV-------NS----WP----RKEIGE---------------PESPR-----------------------------------------------------------------------------------------------------------------------------------------------------------------------------------------------------------------------------------------------------------------------------------------------LSAFAK----------------YFYLFLTVLAAIGSIAYVAVHNR----ELTFLETGHMYI-----VV--L---------MSL-----------VD--------VS--------------------RVATLTM--STTYREVARD----------FL--TKIH--------------LF---------YY--------------------------------KDRSKH----AME--------------------------------------------------------------------THRAVHKISHL-----F-TLWLVGQML----------SGL--SL----FNL--------------------IPMYSNYAA--GRYSGDVSKNSTF--------------EHSLY-----Y-----------------SYP--------FDTS---TD---IRG---YSI-ACVIHWVL-S---------YLCSTWFCMFDLF-LSL--MV-FHLWG--------HFKILI-NT---LNDF--------------------------P-------------------RP--SSK--------------------------------------------------------------------VEGAQFSDEELVDV---------------------------AARL-----KDC-IV-----------------YHREITL-----F--T-----D----RMSNV-F--GPML-------------------F-VYYSFHQASGC-----------------------------------LLLLECSQM-------------------------------------------------------TAQALMRYV-------------PLTII----L-TQQ---------LIQLS-VI----------------------------------FELVG--------------------S-------------E--SDK----------------------------------------------LKHAV---Y-GLPW--EC---------MD---VK----N-------RRVVLI-------FL-ANTQEP----VHVKAMG-V---------------------------ANVGV-T--SMAA---I------------L------------------------------------------------K-----TS--------MS-------------------YFTFLR----------------------------SM-------------------------------------------------------------------------------------------------------------------------------------------------------------------------------------------------------------------------------------
>HvirPR14
--------------------------------------------------------------------------------------MTGIRDFFFNYEAKDGVTNPTE---YPY--------------------------------------------------------------MIMSRH-------LL---------------------TVI-------TC----WP----KKPKEG--------------LNARAKLRAKIWV----------------------------------------------------------------------------------------------------------------------------------------------------------------------------------------------------------------------------------------------------------------------------------------IVQKIF----------------HMSLCLLTTLGMAMYIGLHKKSM----SFL--ELGHLYI-----SL--L---------MTV-----------VI--------FS--------------------RITTLCL--NPKYRAVSTE----------FL--TKIH--------------LF---------YY--------------------------------KDDSEF----SMQ--------------------------------------------------------------------IHKQVHKISHL-----F-TLYLTGQMI----------AGL--SL----FNL--------------------TPMYNNFSA--GKYKKGGLKNSTF--------------EHSLY-----Y-----------------SYP--------FNAS---SD---VGG---YIV-SNICDWII-S---------YLCSTWFCTLDLF-LSI--MV-FHVWG--------HFKILL-HD---LDHF--------------------------P-------------------RP--ANL---------------------------------------------------------TTFKLDNSNITLTSEKFSSIELGQV---------------------------SEKL-----KKC-IE-----------------YHRKIVS-----F--T-----D----EMSEV-F--GPML-------------------F-VYYGFHQTSGC-----------------------------------LLLLECSQM-------------------------------------------------------TVAALVCYL-------------PLTIM----L-FQQ---------LIQLS-II----------------------------------FELVG--------------------S-------------V--SDK----------------------------------------------LKDAV---Y-SLPW--EA---------MD---IK----N-------KKTVAI-------FL-MNVQEP----VHVKALG-L---------------------------AEVGV-T--SMTA---I------------L------------------------------------------------K-----TS--------MS-------------------YFTFLR----------------------------SK-------------------------------------------------------------------------------------------------------------------------------------------------------------------------------------------------------------------------------------
>HvirPR15
--------------------------------------------------------------------------------------MTGFRDFVFNYQPKDGITNPVD---YPY--------------------------------------------------------------LIIARY-------LL---------------------TFI-------SM----WP----KKSVVY--------------HSARAELKAR-------------------------------------------------------------------------------------------------------------------------------------------------------------------------------------------------------------------------------------------------------------------------------------------IWLWVQ-------------KFYHLLLCAVAFFGGVLYITLHKKSM----TFY--ELGHLYI-----SL--L---------MMA-----------CT--------FS--------------------RITTLCF--NDEYRVVAKD----------FV--TKIH--------------LF---------FY--------------------------------KNRSDY----SMQ--------------------------------------------------------------------IHKKVHMISHV-----F-TLYLSGQMM----------LGL--FL----FNV--------------------TPMYNNYSA--GKYKSGGLKNSTY--------------EHSLY-----F-----------------SWP--------FNAS---TD---MRG---YIV-SNILNWML-S---------YTCSSWFCVIDFF-LSL--MV-FHIWG--------HFKILL-HD---LDHF--------------------------P-------------------RP--LNKVNSVIE----------------------------------------------------------DSITITNEMYSQTELDQV---------------------------FDRL-----GKC-ID-----------------YHREIVS-----F--T-----D----KMSEV-F--GPML-------------------F-AYYGFHQASGC-----------------------------------LLLLECSQM-------------------------------------------------------TVAALVRYL-------------PLTII----L-FQQ---------LIQMS-II----------------------------------FELVG--------------------S-------------V--TDK----------------------------------------------LRDAV---Y-GLPW--EA---------MD---TK----N-------RKTVAF-------FL-MNVQEP----VHVKALG-L---------------------------AEVGV-T--SMTA---I------------L------------------------------------------------K-----TS--------MS-------------------YFAFLR----------------------------SM-------------------------------------------------------------------------------------------------------------------------------------------------------------------------------------------------------------------------------------
>HvirPR6
---------------------------------------------------------------------------------------MNLRKFLFENEAVEGINSPAD---YLY--------------------------------------------------------------TRILRF-------NL---------------------DFI-------RT----WP----RKELGE---------------PENLA-----------------------------------------------------------------------------------------------------------------------------------------------------------------------------------------------------------------------------------------------------------------------------------------------FTVFMQ----------------YFYLILNIVTVMGSTSYIVVRGS----ELSFIEAGLMYL-----IF--L---------IGI---------------------VD--------------------TLTVVCLTFSEKFRVLAKD----------FL--TKTH--------------LF---------YY--------------------------------KDRSKH----AME--------------------------------------------------------------------IHKKIHLISHL-----F-SLWILFQML----------SGL--SL----FNI--------------------IPMYSNLAA--GKYRKGGLQNSTF--------------EHSLY-----Y-----------------LYP--------FNTS---TD---ITG---YII-ACILHWII-S---------YLCSCWFCIINLF-LSL--LV-FNLWG--------HFKILI-ST---LNEF--------------------------P-------------------RP--SSK---------------------------------------------------------------SVDTQESPYKYTEEELIEV---------------------------AEKL-----KDC-IN-----------------YHREIKI-----F--T-----N----RMSDV-F--GPML-------------------F-IYYAFHQASGC-----------------------------------LLLLECSQM-------------------------------------------------------TARALMRYL-------------PLTII----M-LQQ---------LIQLS-VI----------------------------------FELVG--------------------T-------------E--SEK----------------------------------------------LKDAV---Y-GVPW--DC---------MD---TK----N-------RKVVMF-------FL-MNVQEP----VHVKAMG-L---------------------------ANVGV-T--TMAS---I------------L------------------------------------------------K-----TS--------LS-------------------YFTFLL----------------------------SQTKEE---------------------------------------------------------------------------------------------------------------------------------------------------------------------------------------------------------------------------------
>HvirPR11
--------------------------------------------------------------------------------------------MHLAGNAVTGITGPMD---YKY--------------------------------------------------------------MKVLRF-------VL---------------------RII-------SG----WP----GKALGE--------------KTLRIEG----------------------------------------------------------------------------------------------------------------------------------------------------------------------------------------------------------------------------------------------------------------------------------------------MGHAYY----------------NTILSLVYLALGIAYLKKNFHRF----DFL--ELGQLYI-----VL--L---------MNM-----------LS--------TS--------------------RAFTLCL--SQKYREVAKI----------FI--QKIH--------------LF---------YF--------------------------------KEKSDY----AMK--------------------------------------------------------------------IHVIVHKISFI------SAVYLSVLLF----------IAA--VM----FNL--------------------IPMYNNYSA--GRYSSFDNLENTTY-------------EQAIS-----C-----------------LYP--------WNFE---TN---FNG---YLV-ATLSGWYG-T---------MLCGSSVSMFDLF-LCL--MI-FNLWG--------HFKILI-HN---LEHF--------------------------P-------------------RP--ASEIVDAEG-------------------------------------------------------AERSGRIIGSEMYSQAELEQV---------------------------AVLL-----REC-IQ-----------------YHMLIFD-----F--T-----N----NMSDA-F--GMAL-------------------F-IYYSFHQITGC-----------------------------------LLLLECSQM-------------------------------------------------------TAAALTRYL-------------PLTII----M-FGE---------LVLLS-II----------------------------------FETIG--------------------T-------------M--SEK----------------------------------------------LKDAV---Y-KVPW--EY---------MD---TK----N-------RRTLLI-------FL-IKVQEP----IHVKAGG-L---------------------------VDVGV-T--TMAS---I------------L------------------------------------------------K-----TS--------FS-------------------YFAFLR----------------------------TF-------------------------------------------------------------------------------------------------------------------------------------------------------------------------------------------------------------------------------------
>HvirPR13
------------------------------------------------------------------------------------------MKILSDGSDLEGVEKVED---IFY--------------------------------------------------------------INLARK-------SM---------------------WIL-------DS----WP----KAFNAS-------------------------------------------------------------------------------------------------------------------------------------------------------------------------------------------------------------------------------------------------------------------------------------------------------------------SKYRYF----------------VLALNVATLIGGAIYLRNNTGVL----SSF--ELGHTYI-----TV--F---------MNC-----------IT--------CS--------------------RCLMIL---SKDYNHVMTL----------FV--QKIH--------------LF---------HH--------------------------------KHKSDY----AYL--------------------------------------------------------------------THIFIHKISHF-----Y-TVYLLGLAL----------NGL--FL----FNM--------------------IPFYNCYSR--GMFRDVIPANATY--------------DHAVF-----Y-----------------SVP--------FDYT---TK---FKG---YLA-MTSFNVFI-S---------YTCTSYFCVVDLT-ISL--VI-FHLWG--------HMRLLT-YH---LANF----------------------------------------------KK--PAS---------------------------------------------------------VLESNDNNKDEIKDHSYTEEELKEV---------------------------FSKL-----REY-IQ-----------------HHNLILE-----F--S-----S----EMSNA-F--GPAL-------------------L-AYMVFHQVSGC-----------------------------------ILLLECSQL-------------------------------------------------------DTKTLVRYG-------------PLTIV----I-FQQ---------LIQIS-VI----------------------------------FELLG--------------------S-------------S--NDK----------------------------------------------LIDGV---Y-LVPW--EY---------MD---TK----N-------RKLVFT-------ML-RQSHRS----INLTMMS-M---------------------------VTVGV-Q--TMTA---I------------L------------------------------------------------K-----TS--------FS-------------------YFVMLK----------------------------TVAEEE---------------------------------------------------------------------------------------------------------------------------------------------------------------------------------------------------------------------------------
>MsepPR3
------------------------------------------------------------------------------------------MKLVSDASELEGVEKTED---IPY--------------------------------------------------------------MQILRK-------SM---------------------WIL-------DA----WP------KNPN-------------------------------------------------------------------------------------------------------------------------------------------------------------------------------------------------------------------------------------------------------------------------------------------------------------------ESRIHR----------------YYMVFIKICCLIPGIIYLRNNTG----KLSSFEMGHTYI-------------------TVF-----------MN--------TI--------------------AFSRALMVLSKKYNDILFY----------FL--NEMH--------------LF---------NY--------------------------------RNKSDY----SYQ--------------------------------------------------------------------THILVHKISHF-----F-TMYLLLMMC----------LGI--LL----FNL--------------------TPMYNNYTD--GMYREVKPPNATF--------------DHSVF-----Y-----------------SLP--------FDYT---TN---LRG---YLA-LFTFNWYM-S---------CTCSSYFCVVDLT-ISL--LV-FHLWG--------HMRILQ-YN---LQNF----------------------------------------------PK--PAS-----------------------------------------------------------LLVESKDGEIKDHKYNEQEQIDI---------------------------HNRL-----REN-LH-----------------YHSVIID-----F--Q-----R----RMSDS-F--GAVL-------------------L-IYFLFHQVIEC-----------------------------------LLMLECSQM-------------------------------------------------------DKKALLRYG-------------SLTVV----I-FQQ---------LIQLS-II----------------------------------FELLG--------------------S-------------S--NDK----------------------------------------------LIDAV---Y-CVPW--EY---------ME---TK----D-------SKMVLV-------ML-IQSQVS----MNLKAMS-M---------------------------LTVGV-Q--TMIA---I------------L------------------------------------------------K-----TS--------FS-------------------YFVMLQ----------------------------TVAEEEE--------------------------------------------------------------------------------------------------------------------------------------------------------------------------------------------------------------------------------
>MsepPR1
----------------------------------------------------------------------------------MAYTPRSLRDFLFDYEPPEGVSSPAD---YAY--------------------------------------------------------------LIMMRH-------LL---------------------SVI-------SS----WP----LKILDP--------------LDTGAIQRR--------------------------------------------------------------------------------------------------------------------------------------------------------------------------------------------------------------------------------------------------------------------------------------------KIWVSI--------------QRFFHMAVCLSTVVGGVMYVMLHKK----SMTFFELGHLYI-----SL--L---------MTF-----------VI--------FS--------------------RISTLCF--SDEYVVVARN----------FL--EKFH--------------LF---------FY--------------------------------KDRSEY----SMQ--------------------------------------------------------------------THKQVHRIAHL-----F-TIYLINQML----------AGL--FL----FNV--------------------TPMYNNYSA--GNYASGGLKGNATY-------------EHALY-----F-----------------SYP--------FNAS---GD---LKW---YIL-ANIFHWII-S---------YLCATWFCMHDCF-LSL--MV-FHIWG--------HFKILL-YN---LENF--------------------------P-------------------RP--ANR---------------------------------------------------------ISFIPDNSNTTLTYEMYTQNEQKNV---------------------------GVKL-----GEL-IN-----------------YHRDIIS-----F--T-----D----KMSEV-F--GPML-------------------F-AYYGFHQASGC-----------------------------------LLLLECSQM-------------------------------------------------------TAAALTRYL-------------PLTII----L-FQQ---------LIQLS-II----------------------------------FELIG--------------------S-------------I--SDR----------------------------------------------LKFAV---Y-GLPW--ES---------MD---KK----N-------RRTVAF-------FL-MNVQEP----VHVKALG-L---------------------------ADVGV-T--SMTA---I------------L------------------------------------------------K-----TS--------FS-------------------YFTFLK----------------------------SM-------------------------------------------------------------------------------------------------------------------------------------------------------------------------------------------------------------------------------------
>SexiPR16
---------------------------------------------------------------------------------------MNLKKFLFENEAVVGISSPSQ---YLY--------------------------------------------------------------IKIVRF-------VL---------------------AIV-------GA----WP----KKEIGE--------------PEPRYQT----------------------------------------------------------------------------------------------------------------------------------------------------------------------------------------------------------------------------------------------------------------------------------------------IMINTF----------------YFGVVNAALFGSITYVYFHNSEL----SFL--EVGHMYI-----VI--L---------MSA-----------VD--------VT--------------------RVYTLTY--SQKYRDLAKE----------FL--TKLH--------------LF---------YF--------------------------------KDRSPY----AIL--------------------------------------------------------------------THKKVHLICHL-----F-SLWLLSQML----------TGL--SL----FNL--------------------IPMYTNYSS--GRYASGGTQNATF--------------EHSLY-----F-----------------PYP--------FNTS---TD---ING---YIV-ACILHWLL-S---------YFCATWFCMFDLF-LSI--MV-FHLWG--------HFKILI-NS---LDNF--------------------------P-------------------KP--STQ----------------------------------------------------------VSCTLEGGFIVNAEKFSKEELIKV---------------------------SRQL-----KEC-ID-----------------YHREIIQ-----F--T-----N----TMSDV-F--GPML-------------------F-CYYIFHQTSGC-----------------------------------LLLLECSQM-------------------------------------------------------TAKALMRYV-------------PLTII----L-TQQ---------LIQLS-VI----------------------------------FELVG--------------------S-------------E--SEK----------------------------------------------LKHAV---Y-GLPW--EC---------MD---AN----N-------RKVVAF-------FL-MNVQEP----VHIKALG-V---------------------------ANVGV-T--SMAA---I------------L------------------------------------------------K-----TS--------MS-------------------YFTFLR----------------------------SM-------------------------------------------------------------------------------------------------------------------------------------------------------------------------------------------------------------------------------------
>SexiPR13
------------------------------------------------------------------------MGIMMSKKFLKMDLKLSTVKIFSDGSDLEGIENVED---IVY--------------------------------------------------------------LRILKK-------IM---------------------WVI-------DG----WP----KEANKS-------------------------------------------------------------------------------------------------------------------------------------------------------------------------------------------------------------------------------------------------------------------------------------------------------------------QFFRYY----------------ICILDMVSLIPGTLYLKINTGKI----PSF--ELGHTYI-----TV--F---------MNA-----------IA--------AL--------------------RTVLVL---TKRYNEIIFY----------FL--KEVH--------------LF---------NF--------------------------------RRKSKY----AYE--------------------------------------------------------------------THILVHKISHF-----F-TMYVFMLMC----------CGI--LL----FNL--------------------TPIYNSYAA--GMFKDERPPNATF--------------DHAVY-----F-----------------ALP--------FDTA---TN---FKG---YVV-VSLYNWYI-S---------ITCSTYFCIIDLTIFIM---V-FHLWG--------HMRVLT-YN---LEHF--------------------------P-------------------KP--ASV---------------------------------------------------------MAAADDPNAYKNCENKYNEEESVEV---------------------------FLRL-----RDC-IK-----------------IHSLVIN-----F--S-----S----MMADS-F--GWTL-------------------L-VYLFFHQVSGC-----------------------------------LLLLECSQL-------------------------------------------------------DTAALARYG-------------PLTII----I-FQQ---------LIQLS-II----------------------------------FELLG--------------------S-------------S--NDR----------------------------------------------LIDAV---Y-SVPW--EY---------MD---TA----N-------RKNVFF-------ML-RQSHRS----MNLKACS-M---------------------------VTVGV-Q--TMIA---I------------L------------------------------------------------K-----TS--------FS-------------------YFVMLR----------------------------TVADEEE--------------------------------------------------------------------------------------------------------------------------------------------------------------------------------------------------------------------------------
>SexiPR11
----------------------------------------------------------------------------------------MFHLDTYAGDAVVGISGPMD---YKY--------------------------------------------------------------MKVLRF-------VL---------------------RII-------SG----WP----GKALGE--------------KTLKIEG----------------------------------------------------------------------------------------------------------------------------------------------------------------------------------------------------------------------------------------------------------------------------------------------MGHAYY----------------NTILSLIYLALGIAYLKKNAHRF----GFL--ELGHLYI-----VL--L---------MNM-----------LS--------TS--------------------RAFTLCL--SEKYRTVAKI----------FI--QKVH--------------LF---------YF--------------------------------KDNSEY----AMS--------------------------------------------------------------------IHVTVHRISYF-------AAVYVSIML-----------SIAACL----FNL--------------------IPMYNNYAA--GNFASFDNLQNTTY-------------EHAIS-----C-----------------LYP--------WNFE---TN---FNG---YLV-ATLSGWYG-T---------MLCGSSVSMFDLF-LCL--MI-FNLWG--------HFKILI-YN---LDHF--------------------------P-------------------RP--ATEVVDAEG-------------------------------------------------------EERSGRIIGSEMYSESELEEV---------------------------SVKL-----KEC-IQ-----------------YHMLIVD-----F--T-----N----NMSDA-F--GMAL-------------------F-IYYSFHQITGC-----------------------------------LLLLECSQM-------------------------------------------------------TAAALSRYL-------------PLTII----M-FGE---------LVLLS-II----------------------------------FETIG--------------------T-------------M--SEK----------------------------------------------LKDAV---Y-KMPW--EY---------MD---TK----N-------RRTVLI-------FL-IKVQEP----IHVKAGG-L---------------------------VDVGV-T--TMAS---I------------L------------------------------------------------K-----TS--------FS-------------------YFAFLR----------------------------TF-------------------------------------------------------------------------------------------------------------------------------------------------------------------------------------------------------------------------------------
>SexiPR6
---------------------------------------------------------------------------------------MGLKKFLFEDECVKGITAPTD---YLY--------------------------------------------------------------VKLLRM-------SL---------------------RII-------AS----WP----HKELGE---------------KDPVI-----------------------------------------------------------------------------------------------------------------------------------------------------------------------------------------------------------------------------------------------------------------------------------------------LNTFLK----------------YFYLAATSACQFGSYLYLRTYND----ELTMMEAGHSYL-----MI--M---------MTF-----------ID--------IS--------------------RIVTLTF--RKKYRLICKE----------FF--TKMH--------------LF---------YF--------------------------------KDISEH----AME--------------------------------------------------------------------THKRVHLMSHL-----F-TLWLIFQMV----------FGV--PL----FNL--------------------IPMYYNYAA--GRFKPGGTQNSTF--------------EHSMY-----Y-----------------EYP--------FDTL---RD---IRG---YIV-ANIINWIL-S---------CLCVTWFCMCDLI-LSL--MV-FNIWG--------HLRMLI-YT---LYHF--------------------------P-------------------RPSIETT------------------------------------------------------------ITIEGGLTVTSAKYSDEETLEV---------------------------FKKL-----KEC-VN-----------------YHRRIVE-----F--N-----S----QVSDV-F--GPML-------------------V-CYYLYHQTSGC-----------------------------------LLLLECSQM-------------------------------------------------------TAPVLMRYL-------------PLTIV----C-TQQ---------LIQLS-VI----------------------------------FELIG--------------------T-------------E--SEK----------------------------------------------LLNAV---Y-SVPW--EC---------MD---TS----T-------RKFVSF-------FL-MNVREP----IHVKALG-I---------------------------ANVGV-T--TMAA---I------------L------------------------------------------------R-----TS--------LS-------------------YFTFLR----------------------------SI-------------------------------------------------------------------------------------------------------------------------------------------------------------------------------------------------------------------------------------
>SlittPR16
---------------------------------------------------------------------------------------MNLKKFLFENESVVGISSPSQ---YIY--------------------------------------------------------------IKIVRF-------ML---------------------VIV-------GS----WP----RREIGE--------------PEPRYQT----------------------------------------------------------------------------------------------------------------------------------------------------------------------------------------------------------------------------------------------------------------------------------------------IMLNSF----------------FFCVVNAALYGSISYVYMHTSEL----SFL--EIGHMYI-----VI--L---------MSV-----------ID--------MS--------------------RVFTLTL--SQKYRDLAKE----------FL--TKIH--------------LF---------YF--------------------------------KDHSPY----AMV--------------------------------------------------------------------THKKVHLICHL-----F-SLCLLSQML----------TGL--SL----FNL--------------------IPMYTNYSS--GRYASGGTQNSTF--------------EHSLY-----F-----------------PYP--------FNTS---TD---FNG---YVV-ACILHWLL-S---------YLCSTWFCMFDLF-LSI--MV-FHLWG--------HFKILI-NS---LNNF--------------------------P-------------------KP--SAE----------------------------------------------------------THCELEGGININAEKYSKEELVKV---------------------------SQKL-----KEC-ID-----------------YHREIVQ-----F--T-----N----AMSDV-F--GPML-------------------F-CYYVFHQTSGC-----------------------------------LLLLECSQM-------------------------------------------------------TAQALIRYV-------------PLTII----L-TQQ---------LIQLS-VI----------------------------------FELVG--------------------S-------------E--SEK----------------------------------------------LKDAV---Y-GVPW--EC---------MD---VS----N-------RKVVAF-------FL-MNVQEP----VHIKALG-V---------------------------ANVGV-T--SMAA---I------------L------------------------------------------------K-----TS--------MS-------------------YFTFLR----------------------------SM-------------------------------------------------------------------------------------------------------------------------------------------------------------------------------------------------------------------------------------
>SlittPR13
-----------------------------------------------------------------------------------MDIKLSSVKIFSDGSDLEGIEKVED---ILY--------------------------------------------------------------LRILKK-------IM---------------------WVI-------DG----WP----KEAHKS-------------------------------------------------------------------------------------------------------------------------------------------------------------------------------------------------------------------------------------------------------------------------------------------------------------------QFFRYY----------------ICILDMVSLIPGTLYLKINTGKI----PSF--ELGHTYI-----TV--F---------MNA-----------IA--------AL--------------------RTVLVL---TRNYNEIIFY----------FL--KEVH--------------LF---------NF--------------------------------RRKSKY----AYE--------------------------------------------------------------------THILVHKISHF-----F-TMYVFMLMC----------CGI--LL----FNL--------------------TPIYNSYAA--GMFRDEPPPNATF--------------DHAVY-----F-----------------ALP--------FDTS---TS---FKG---YAI-VSLYNWYI-C---------ITCSTYFCIIDLTIFIM---V-FHLWG--------HMRVLS-YN---LENF--------------------------P-------------------KP--ASV---------------------------------------------------------LAAANDAHAYTACENKYNEEELVEV---------------------------FIRL-----RDC-IQ-----------------IHSLVIN-----F--S-----S----MMADS-F--GWTL-------------------L-VYLFFHQVSGC-----------------------------------LLLLECSQL-------------------------------------------------------DTAALARYG-------------PLTII----I-FQQ---------LIQLS-VI----------------------------------FELIG--------------------S-------------S--NDR----------------------------------------------LIDSV---Y-SVPW--EY---------MD---TA----N-------RKNVFV-------ML-RQSQRS----MNLKACS-M---------------------------ITVGV-Q--TMIA---I------------L------------------------------------------------K-----TS--------FS-------------------YFVMLR----------------------------TVADEEE--------------------------------------------------------------------------------------------------------------------------------------------------------------------------------------------------------------------------------
>SlittPR11
----------------------------------------------------------------------------------------MFNLDTYAGDAVVGISGPMD---YKY--------------------------------------------------------------MKVLRF-------VL---------------------RII-------SG----WP----GKALGE--------------KTLKIEG----------------------------------------------------------------------------------------------------------------------------------------------------------------------------------------------------------------------------------------------------------------------------------------------MGHAYY----------------NTILSLIYLALGIAYLKKNAHRF----GFL--ELGQLYI-----VL--L---------MNM-----------LS--------TS--------------------RAFTLCL--SEKYRTVAKI----------FI--QKVH--------------LF---------YF--------------------------------KDKSDY----AMS--------------------------------------------------------------------IHVTVHRISYF-------AAIYVSIML-----------SIAACL----FNL--------------------IPMYNNYAA--GNFASFDNLQNKTY-------------EQAIS-----C-----------------LYP--------WNFE---TN---FKG---YLV-ATLSGWYG-T---------VLCGSSVSMFDLF-LCL--MI-FNLWG--------HFKILI-YN---LDHF--------------------------P-------------------RP--ATEVVDAEG-------------------------------------------------------EERSGRVIGSEMYSESELEEV---------------------------AIKL-----KDC-IQ-----------------YHMLIVN-----F--T-----N----NMSDA-F--GMAL-------------------F-IYYSFHQITGC-----------------------------------LLLLECSQM-------------------------------------------------------TVAALSRYL-------------PLTII----M-FGE---------LVLLS-II----------------------------------FETIG--------------------T-------------M--SEK----------------------------------------------LKDAV---Y-KMPW--EY---------MD---TK----N-------RRTVLI-------FL-IKVQEP----IHVKAGG-L---------------------------VDVGV-T--TMAS---I------------L------------------------------------------------K-----TS--------FS-------------------YFAFLR----------------------------TF-------------------------------------------------------------------------------------------------------------------------------------------------------------------------------------------------------------------------------------
>SlittPR6
------------------------------------------------------------------------------------PRXMGLKKFLFEDESVQGITAPTD---YLY--------------------------------------------------------------VKLLRM-------TL---------------------RII-------AT----WP----QTELGE--------------KEPVY------------------------------------------------------------------------------------------------------------------------------------------------------------------------------------------------------------------------------------------------------------------------------------------------LNVFLK----------------YFYLVATIGCQIGSYCYLRTYSD----ELTMMEAGHNYI-----MI--M---------MTF-----------ID--------IS--------------------RITSLTF--STEYRKLCKE----------FF--TKMH--------------LF---------YF--------------------------------KDISEH----AME--------------------------------------------------------------------THKRVHLISHL-----F-TLWLLFQML----------FGV--PL----FNL--------------------VPMYYNYAA--GRYKPGGTQNSTF--------------EHSMY-----Y-----------------QYP--------FDTL---TE---IKG---YIV-ANIINWIL-S---------SLCVIWFCMCDLI-LLL--MV-FNIWG--------HLRMLT-YT---LNNF--------------------------P-------------------RPSVETT------------------------------------------------------------ITIDGGLTVTSAIYSDEENVQI---------------------------FRKL-----KEC-VD-----------------YHRRIVE-----F--N-----S----KVSDV-F--GPML-------------------I-IYYLYHQTSGC-----------------------------------LLLLECSQM-------------------------------------------------------TAPVLMRYL-------------PLTIV----C-TQQ---------LIQLS-VI----------------------------------FELIG--------------------T-------------Q--SEK----------------------------------------------LPSAV---Y-SVPW--EC---------MS---IS----N-------KKFVIF-------FL-MNVKEP----IAVKPLG-I---------------------------ANVSV-T--TMAS---I------------L------------------------------------------------R-----TS--------LS-------------------YFTFLR----------------------------SI-------------------------------------------------------------------------------------------------------------------------------------------------------------------------------------------------------------------------------------
>SlituPR16
---------------------------------------------------------------------------------------MNLKKFLFENESVVGISSPSE---YIY--------------------------------------------------------------IKIVRF-------ML---------------------VIV-------GS----WP----RREIGE--------------PEPRYQT----------------------------------------------------------------------------------------------------------------------------------------------------------------------------------------------------------------------------------------------------------------------------------------------IMLNSL----------------FFCVVNAALFGSISYVYMHTSEL----SFL--EIGHMYI-----VI--L---------MSG-----------ID--------MS--------------------RVFTLTL--SQKYRDLAKE----------FL--TKIH--------------LF---------YF--------------------------------KDHSPY----AML--------------------------------------------------------------------THKKVHLICHL-----F-SLCLLSQML----------TGL--SL----FNL--------------------IPMYTNYSS--GRYASGGTQNSTF--------------EHSLY-----F-----------------PYP--------FNTS---TD---FNG---YVV-ACILHWLL-S---------YLCSTWFCMFDLF-LSI--MV-FHLWG--------HFKILI-NS---LNNF--------------------------P-------------------KP--SAE----------------------------------------------------------THCELERGININAEKYSKEELVEV---------------------------SQKL-----KEC-ID-----------------YHREIIQ-----F--T-----N----AMSDV-F--GPML-------------------F-CYYVFHQTSGC-----------------------------------LLLLECSQM-------------------------------------------------------TAQALIRYV-------------PLTII----L-TQQ---------LIQLS-VI----------------------------------FELVG--------------------S-------------E--SEK----------------------------------------------LKDAV---Y-GVPW--EC---------MD---AS----N-------RKVVAF-------FL-MNVQEP----VHIKALG-I---------------------------ANVGV-T--SMAA---I------------L------------------------------------------------K-----TS--------MS-------------------YFTFLR----------------------------SM-------------------------------------------------------------------------------------------------------------------------------------------------------------------------------------------------------------------------------------
>SlituPR13
-----------------------------------------------------------------------------------MDIKLSSVKFFSDGSDLEGIEKVED---ILY--------------------------------------------------------------LRILKK-------IM---------------------WVI-------DG----WP----KEAYKS-------------------------------------------------------------------------------------------------------------------------------------------------------------------------------------------------------------------------------------------------------------------------------------------------------------------QFFRYY----------------ICILDMVSLIPGTLYLKINTGKI----PSF--ELGHTYI-----TV------------FMN-----------AI------------------------------AALRTVLVLTRKYNEIIFY----------FL--KEVH--------------LF---------NF--------------------------------RRKSKY----AYE--------------------------------------------------------------------THILVHKISHF-----F-TMYVFVLMC----------CGI--LL----FNL------------------TP--IYNSYAA--GMFRDEPPPNATF--------------DHAVY-----F-----------------ALP--------FDTS---TS---FKG---YAV-VSLYNWYI-C---------ITCSTYFCIIDLTIFIM---V-FHLWG--------HMRVLS-YN---LENF--------------------------P-------------------KP--ASV---------------------------------------------------------LAAADA-HAYTVCENRYNEEELVEV---------------------------FIRL-----RDC-IQ-----------------IHSLVIN-----F--S-----S----MMADS-F--GWTL-------------------L-VYLFFHQVSGC-----------------------------------LLLLECSQL-------------------------------------------------------DTAALARYG-------------PLTII----I-FQQ---------LIQLS-II----------------------------------FELLG--------------------S-------------S--NDR----------------------------------------------LIDSV---Y-SVPW--EY---------MD---TA----N-------RKNVFV-------ML-RQSQRS----MNLKACS-M---------------------------ITVGV-Q--TMIA---I------------L------------------------------------------------K-----TS--------FS-------------------YFVMLR----------------------------TVADEEE--------------------------------------------------------------------------------------------------------------------------------------------------------------------------------------------------------------------------------
>SlituPR11
----------------------------------------------------------------------------------------MFSLDTYAGDAVVGISGPMD---YKY--------------------------------------------------------------MKVLRF-------VL---------------------RII-------SG----WP----GQALGE--------------KTLKIEG----------------------------------------------------------------------------------------------------------------------------------------------------------------------------------------------------------------------------------------------------------------------------------------------MGHAYY----------------NTILSLIYLALGVAYLRKNAHRF----GFL--ELGQLYI-----VL--L---------MNM-----------LS--------TS--------------------RAFTLCL--SLKYRAVAKI----------FI--QKVH--------------LF---------YF--------------------------------KDKSDY----AMS--------------------------------------------------------------------IHVTVHRISYF-------AAIYVSIML-----------SIAACL----FNL--------------------IPMYNNYAA--GNFASFDNLQNKTY-------------EQAIS-----C-----------------LYP--------WNFE---TN---FKG---YVV-ATLSGWYG-T---------VLCGSSVSMFDLF-LCL--MI-FNLWG--------HFKILI-YN---LDHF--------------------------P-------------------RP--ATEVVDAEG-------------------------------------------------------EERSGRIIGSEMYSESELEEV---------------------------SIKL-----KEC-IQ-----------------YHMLIVD-----F--T-----N----NMSDA-F--GMAL-------------------F-IYYPFHQITGC-----------------------------------LLLLECSQM-------------------------------------------------------TAAALSRYL-------------PLTII----M-FGE---------LVLLS-II----------------------------------FETIG--------------------T-------------M--SEK----------------------------------------------LKDAV---Y-KMPW--EY---------MD---TK----N-------RRTVLI-------FL-IKVQEP----IHVKAGG-L---------------------------VDVGV-T--TMAS---I------------L------------------------------------------------K-----TS--------FS-------------------YFAFLR----------------------------TF-------------------------------------------------------------------------------------------------------------------------------------------------------------------------------------------------------------------------------------
>SlituPR6
---------------------------------------------------------------------------------------MGLKKFLFEDESVQGITAPTD---YLY--------------------------------------------------------------VKLLRM-------TL---------------------RII-------AT----WP----QTELGE--------------KEPVY------------------------------------------------------------------------------------------------------------------------------------------------------------------------------------------------------------------------------------------------------------------------------------------------LNVFLK----------------YFYLVATIGCQIGSYCYLRTYSD----ELTMMEAGHNYI-----MI--M---------MTF-----------ID--------IS--------------------RITSLTF--STEYRKLCKE----------FF--TKMH--------------LF---------YF--------------------------------KDISEH----AMA--------------------------------------------------------------------THKRVHLISHL-----F-TLWLLFQML----------FGV--PL----FNL--------------------VPMYYNYAA--GRYKPGGTQNSTF--------------EHSMY-----Y-----------------QYP--------FDTL---TE---IKG---YIV-ANIINWIL-S---------SLCVIWFCMCDLI-LLL--MV-FNIWG--------HLRMLT-YT---LNNF--------------------------P-------------------RPSVETT------------------------------------------------------------ITIDGGLTVTSAIYSDEENVQI---------------------------FRKL-----KEC-VD-----------------YHRRIVE-----F--N-----S----KVSDV-F--GPML-------------------I-IYYLYHQTSGC-----------------------------------LLLLECSQM-------------------------------------------------------TAPVLMRYL-------------PLTIV----C-TQQ---------LIQLS-VI----------------------------------FELIG--------------------T-------------E--SEK----------------------------------------------LPSAV---Y-SVPW--EC---------MS---IS----N-------KKFVIF-------FL-MNVKEP----IAVKPLG-I---------------------------ANVGV-T--TMAS---I------------L------------------------------------------------R-----TS--------LS-------------------YFTFLR----------------------------SI-------------------------------------------------------------------------------------------------------------------------------------------------------------------------------------------------------------------------------------
>AsegPR10
---------------------------------------------------------------------------------------MTLRQFLFENESVNGINTPSD---YLY--------------------------------------------------------------IKIVRF-------ML---------------------III-------GS----WP----RKLLGE--------------PEPNYQA----------------------------------------------------------------------------------------------------------------------------------------------------------------------------------------------------------------------------------------------------------------------------------------------VFIRIF----------------YLVFYIGLNFGYVAYVYIHFSEL----DFL--EAGHMYI-----TI--L---------MTA-----------VC--------LF--------------------RVSTLTF--SEKYRTVAKN----------FL--RKKH--------------LF---------YY--------------------------------KDRSEF----AMK--------------------------------------------------------------------THKMVHLVSHL-----F-TLCLLGQIL----------VGL--SL----FNL--------------------IPMYSNYAA--GRYKSGGIQNSTF--------------EHSLY-----W-----------------PFP--------FNTS---TE---MKG---YIV-ACIINWWI-S---------FLCSTWFVMLDLF-LSL--MV-FHLWG--------HFKILL-HL---LNDF----------------------------------------------SR--PSS---------------------------------------------------------YFNFIVEHGLEIKVEKYSKEELSKV---------------------------SEKL-----KEC-IT-----------------YHQEIIE-----F--T-----N----TISDV-F--GPML-------------------F-VYYVFHQASGC-----------------------------------LLLLECSQM-------------------------------------------------------TAQALMRYL-------------PLTVI----L-TQQ---------LIQLS-IT----------------------------------FELVG--------------------S-------------E--SAK----------------------------------------------LKDAV---Y-GVPW--EC---------MD---KE----N-------RKVVAF-------LL-MNVQEP----VHVKALG-V---------------------------ANVGV-T--SMAM---I------------L------------------------------------------------K-----TS--------MS-------------------YFAFLR----------------------------SK-------------------------------------------------------------------------------------------------------------------------------------------------------------------------------------------------------------------------------------
>AsegPR9
---------------------------------------------------------------------------------------MSLRKFLLENEAVIGIDTPSD---YLY--------------------------------------------------------------IKILRF-------ML---------------------III-------AS----WP----RKELGE--------------PEPSYQ-----------------------------------------------------------------------------------------------------------------------------------------------------------------------------------------------------------------------------------------------------------------------------------------------RAVRVF----------------YFVLCIFLSCGYFTYVYIHNSEL----TFV--EAGHMYL-----II--L---------MSA-----------VN--------MS--------------------RVKSLTL--SPKYLAMAKS----------FL--RKIH--------------LF---------YY--------------------------------KERSDH----AMK--------------------------------------------------------------------THKMVHLLCHI-----F-TLLLLSQMV----------AGC--TL----YNM--------------------IPMYSNYAA--GRYKVGGANENSTF-------------EHSVY-----L-----------------PYP--------FNTS---TD---LRG---YVV-VNIIHWWL-C---------YLTSTWICMFDLF-LSL--MV-FHLWG--------HFKILL-NL---LNDF--------------------------P-------------------RPSPNSE-----------------------------------------------------------YILEEKGMQIKVDMYSKEELVKV---------------------------TERL-----KEI-IN-----------------YHREIIV-----F--T-----N----TISDV-F--GPML-------------------F-VYYVFHQASGC-----------------------------------LLLLECSQM-------------------------------------------------------TTQALMRYL-------------PLTVI----L-TQQ---------LIQIS-VT----------------------------------FELVG--------------------S-------------E--SEK----------------------------------------------LKDAV---Y-GLPW--QS---------MD---NL----N-------RNMVTF-------FL-MNVQEP----VHLKALG-V---------------------------ANVGV-T--SMAA---I------------L------------------------------------------------K-----TS--------MS-------------------YFTFLR----------------------------SM-------------------------------------------------------------------------------------------------------------------------------------------------------------------------------------------------------------------------------------
>AsegPR8
---------------------------------------------------------------------------------------MTLRQFLFENEPVNGIKSPSD---YLY--------------------------------------------------------------IKIVRF-------MF---------------------III-------GS----WP----RKLLGE--------------PESYYQA----------------------------------------------------------------------------------------------------------------------------------------------------------------------------------------------------------------------------------------------------------------------------------------------VFIRIW----------------YFVFHFSLTSGYVSYVYIHFSEL----NFL--EAGHNYI-----II--M---------MSC-----------VC--------LS--------------------RISTLTF--SEKYRMVAKD----------YL--RKYH--------------LF---------YY--------------------------------KDRSEF----AMK--------------------------------------------------------------------THKMVHLVSHL-----F-TLFLVGQMW----------VGL--SL----FNL--------------------IPMYNNYAA--GRYKSGGTQNSTF--------------EHSHY-----L-----------------PYP--------FDTS---TE---MKG---YLI-ACIFHWWI-S---------YATSTWFIVFDLF-MSL--MV-FHLWG--------HCKILL-NL---LSDF--------------------------P-------------------RP--SFN------------------------------------------------------------FIVLDGLEMKVEKYSKEELSKV---------------------------SEKL-----IEC-IT-----------------YHQEIIK-----F--T-----N----TISDV-F--GPML-------------------F-VYYVFHQASGC-----------------------------------LLLLECSQM-------------------------------------------------------STQALMRYL-------------PLTII----L-TQQ---------LIQLS-VT----------------------------------FELVG--------------------S-------------E--SEK----------------------------------------------LRDAV---Y-GVPW--EC---------MD---TK----N-------RKVVAF-------FL-MNVQNP----IHVKALG-V---------------------------ANVGV-T--SMAM---I------------L------------------------------------------------R-----TS--------MS-------------------YFAFLR----------------------------SK-------------------------------------------------------------------------------------------------------------------------------------------------------------------------------------------------------------------------------------
>AsegPR7
---------------------------------------------------------------------------------------MTLRQFLFENESVNGINTPSD---YLY--------------------------------------------------------------IKIVRF-------ML---------------------VTV-------GS----WP----RKLLGE--------------PESNYQA----------------------------------------------------------------------------------------------------------------------------------------------------------------------------------------------------------------------------------------------------------------------------------------------VFIRIF----------------YFALCIVLKFGYVAYVYIHFSEL----DFL--EAGHMYI-----TI--L---------MTA-----------VC--------LF--------------------RVSTLTL--SEKYRTVAKN----------FL--RKYH--------------LF---------YY--------------------------------KDRSEY----AMK--------------------------------------------------------------------THKMVHLVSHL-----F-TLCLLGQMW----------VGL--SL----YNL--------------------IPMYSNYAA--GRYKSGGTQNSTF--------------EHSLY-----W-----------------PFP--------FNTS---TE---MKG---YIV-ACIINWWL-T---------YLCSVWFVMFDLF-LSL--MV-FHIWG--------HFKILL-HL---LNDF----------------------------------------------SR--PSS---------------------------------------------------------YFNFIVEDGLEIKVEKYSKEELLKV---------------------------SEKL-----KEC-IT-----------------YHQEIIE-----F--T-----N----TISDV-F--GPML-------------------F-VYYVFHQASGC-----------------------------------LLLLECSQM-------------------------------------------------------STQALMRYL-------------PLTII----L-TQQ---------LIQLS-VT----------------------------------FELVG--------------------S-------------E--SAK----------------------------------------------LKDAV---Y-GVPW--EC---------MD---TK----N-------RKVVTF-------FL-MNVQEP----VHVKALG-L---------------------------ANVGV-T--SMAM---I------------L------------------------------------------------K-----TS--------LS-------------------YFTFLR----------------------------SM-------------------------------------------------------------------------------------------------------------------------------------------------------------------------------------------------------------------------------------
>AsegPR1
---------------------------------------------------------------------------------------MTLRQFLFENESVNGINTPSD---YLY--------------------------------------------------------------IKIVRF-------LL---------------------ITV-------GS----WP----RKLLGE--------------PESNYQA----------------------------------------------------------------------------------------------------------------------------------------------------------------------------------------------------------------------------------------------------------------------------------------------VFIRIF----------------YFALCIVLKFGYVAYVYIHFSEL----DFL--EAGHMYI-----TI--L---------MTA-----------VC--------LS--------------------RISTLTL--SEKYRMVAKN----------FL--RKYH--------------LF---------YY--------------------------------KDHSEL----AMK--------------------------------------------------------------------THKMVHLVSHL-----F-TLCLLGQMW----------VGL--SL----YNL--------------------IPMYSNYAA--GRYKSGGTQNSTF--------------EHSLY-----W-----------------PFP--------FNTS---TE---MKG---YIV-ACIINWWL-T---------YLCSVWFVMFDLF-LSL--MV-FHIWG--------HFKILL-HL---LNDF----------------------------------------------SR--PSS---------------------------------------------------------YFNFIVEDGLEIKVEKYSKEELLKV---------------------------SEKL-----KEC-IT-----------------YHQEIIE-----F--T-----N----TISDV-F--GPML-------------------F-VYYVFHQASGC-----------------------------------LLLLECSQM-------------------------------------------------------STQALMRYL-------------PLTII----L-TQQ---------LIQLS-VT----------------------------------FELVG--------------------S-------------E--SAK----------------------------------------------LKDAV---Y-GIPW--EC---------MD---KE----N-------RKVVTF-------FL-MNVQEP----VHVKALG-L---------------------------ANVGV-T--SMAM---I------------L------------------------------------------------K-----TS--------LS-------------------YFTFLR----------------------------SM-------------------------------------------------------------------------------------------------------------------------------------------------------------------------------------------------------------------------------------
>AsegPR3
---------------------------------------------------------------------------------------MLARIEKLAGDSVVGINGPMD---YTY--------------------------------------------------------------MRALRL-------VL---------------------RII-------SG----WP----GKALGE--------------KTLRIEG----------------------------------------------------------------------------------------------------------------------------------------------------------------------------------------------------------------------------------------------------------------------------------------------WGHAYY----------------NTILSLIYLVLGIAYLKKNRHKY----EFL--ELGQLYI-----VL--L---------MNA-----------LC--------QS--------------------RAFTLCL--SQKYRVVAKN----------FI--QNIH--------------LF---------HF--------------------------------KEKSEF----AMG--------------------------------------------------------------------IHVFVHKLSFF-----S-TVYLTSMLI----------IAA--CM----FNL--------------------IPMHANYSS--GKFSDLQNRTY----------------EQAIN-----C-----------------LYP--------WNYE---TS---LAG---YIV-ANLSGWYG-T---------FLCGSSVSMFDLF-LCL--MI-YNLWG--------HFNILI-HN---LEHF--------------------------P-------------------RP--AAEVVDIAG-------------------------------------------------------EARSGMRIGSEMYSQTELNQV---------------------------AILL-----KES-IQ-----------------YHKLIVD-----F--T-----N----DMSDA-F--GMAL-------------------F-VYYTFHQITGC-----------------------------------LLLLECSTM-------------------------------------------------------TVAALTRYV-------------PLTLI----M-FGE---------LILLS-II----------------------------------FETIG--------------------T-------------M--SEK----------------------------------------------LKDAV---Y-KVPW--EY---------MD---TK----N-------RRTALI-------FL-IKVQEP----IHVKAGG-L---------------------------VDVGV-T--TMAS---I------------L------------------------------------------------K-----TS--------FS-------------------YFAFLR----------------------------TFDS-----------------------------------------------------------------------------------------------------------------------------------------------------------------------------------------------------------------------------------
>AsegPR4
------------------------------------------------------------------------------------------MKLFSDLSDLEGVEKAED---ILY--------------------------------------------------------------MKILKK-------ST---------------------WII-------DS----WP------KKPG-------------------------------------------------------------------------------------------------------------------------------------------------------------------------------------------------------------------------------------------------------------------------------------------------------------------ESKLYR----------------YYAIILQISSLIPGIIYLKNYTG----KLSSFEMGHTYI-----TV------------FMN---------------------SI--------------------SLTRALMIIGPKYNDLLNY----------FL--DEMH--------------LF---------NY--------------------------------RNKSKY----AYQ--------------------------------------------------------------------AHILVHKISHF-----F-TVYLLLMMV----------FGL--IL----FNV--------------------TPMYNCYSNGMYRDEADRPPNATF--------------DHAVF-----Y-----------------ELP--------FDYT---TK---VDG---YMV-VFIFNWYI-S---------VSCSTNFCVVDLT-ISL--LV-FHLWG--------HMRVLK-QN---LENM--------------------------P-------------------KPAGYVS----------------------------------------------------------------ASNHYEDKRYTEEEAKEV---------------------------HKQL-----TEN-IH-----------------YHSIIID-----F--Q-----S----RMSEC-F--GEVL-------------------L-VYFLFHQVSEC-----------------------------------LLMLECSQM-------------------------------------------------------NRQSLLRYG-------------PLTVV----I-FQQ---------LIQLS-II----------------------------------FELLG--------------------S-------------S--NDK----------------------------------------------LIDAV---Y-LVPW--EH---------MD---TK----N-------KKLVLK-------ML-EQVQRS----MNLKAMG-M---------------------------LTVGV-Q--TMIT---I------------L------------------------------------------------K-----TS--------FS-------------------YFVMLQ----------------------------TVAEEDE--------------------------------------------------------------------------------------------------------------------------------------------------------------------------------------------------------------------------------
>AsegPR5
------------------------------------------------------------------------------------MPSSSLRDFFFDYEPQDDVTSPAD---YPY--------------------------------------------------------------LIMLRH-------LL---------------------SVI-------SS----WP----LKLIDP--------------LDTDAIRRRR-------------------------------------------------------------------------------------------------------------------------------------------------------------------------------------------------------------------------------------------------------------------------------------------IWVFIQ---------------RSFHLVLVLITFVGGAMYVLLHMN----SMSIFELGHLYI-----SL--L---------MTI-----------VI--------FS--------------------RITTLCF--SDQYEAIARL----------FL--EKIH--------------LF---------FH--------------------------------KDYSEF----SMK--------------------------------------------------------------------THKQIHRISHI-----F-TLYQIVAMI----------GAL--SL----FNL--------------------TPIYNNYAA--GNYERSNIKGNVTY-------------EHALY-----F-----------------SYP--------FPVS---TD---FKL---YIL-ANFFHWII-S---------YLCGSWFCMHDCF-LSI--MV-FHLWG--------HFKILL-YN---LDNF--------------------------P-------------------KP--SSK---------------------------------------------------------TIFTIEHINANLFCEMYSPHELIKV---------------------------SDKL-----KDL-IE-----------------FHRNIVS-----F--I-----D----KMSDV-F--GPML-------------------L-AYYGFHQACGC-----------------------------------LLLLECSQM-------------------------------------------------------TADALIRYL-------------PLTII----L-FQQ---------LIQLS-IV----------------------------------FELIG--------------------S-------------I--SDR----------------------------------------------LQGAV---Y-GLPW--EC---------MD---TR----N-------RRTVNF-------FL-MNVQKP----VHVKALG-L---------------------------ADVGV-T--SMST---I------------L------------------------------------------------K-----TS--------MS-------------------YFIFLR----------------------------SN-------------------------------------------------------------------------------------------------------------------------------------------------------------------------------------------------------------------------------------
>AsegPR6
---------------------------------------------------------------------------------------MTLRQFLFENEPVNGIKSPSD---YLY--------------------------------------------------------------IKIVRF-------MF---------------------III-------GS----WP----RKLLGE--------------PEPYYKA----------------------------------------------------------------------------------------------------------------------------------------------------------------------------------------------------------------------------------------------------------------------------------------------IFIRIW----------------YLVFHFSLTSGYVSYVYIHFSEL----NFL--EAGHNYI-----II--M---------MSC-----------VC--------LS--------------------RISTLTF--SEKYRMVAKD----------YL--RKYH--------------LF---------YY--------------------------------KDRSEF----AMK--------------------------------------------------------------------THKMVHLVSHL-----F-TLFLVGQMW----------VGL--SL----FNL--------------------IPMYNNYAA--GRYKSGGTQNSTF--------------EHSHY-----L-----------------PYP--------FDTS---TE---MKG---YLI-ACIFHWWI-S---------YATSTWFIVFDLF-MSL--MV-FHLWG--------HCKILL-NL---LSDF--------------------------P-------------------RP--SFN------------------------------------------------------------FIVLDGLEMKVEKYSKEELLKV---------------------------SEKL-----IEC-IT-----------------YHQEIIK-----F--T-----N----TISDV-F--GPML-------------------F-VYYVFHQASGC-----------------------------------LLLLECSQM-------------------------------------------------------STQALMRYL-------------PLTII----L-TQQ---------LIQLS-VT----------------------------------FELVG--------------------S-------------E--SEK----------------------------------------------LKDAV---Y-GVPW--EC---------MD---TK----N-------RKVVAF-------FL-MNVQNP----IHVKALG-V---------------------------ANVGV-T--SMAM---I------------L------------------------------------------------R-----TS--------MS-------------------YFTFLR----------------------------SK-------------------------------------------------------------------------------------------------------------------------------------------------------------------------------------------------------------------------------------
>SinfPR29
-------------------------------------------------------------------------------------MLTSLRNFFFNIEPQEGVNSASE---YPY--------------------------------------------------------------LILLRH-------LL---------------------SVI-------SS----WP----LKILDP--------------LDTVAIRRR--------------------------------------------------------------------------------------------------------------------------------------------------------------------------------------------------------------------------------------------------------------------------------------------KIWVSI--------------QRFFHMFICLICVFGGVTYVLLHKK----SMTFFELGHLYI-----SL--L---------MNA-----------VI--------FS--------------------RITTLCY--NDEYVVVARE----------FL--EKMH--------------LF---------YY--------------------------------KDRSEY----SMK--------------------------------------------------------------------IHKQVHRISHL-----F-TLCLVCQML----------AGL--SL----FNV--------------------TPMYNNYSA--GNYARGGSQGNATY-------------EHALY-----F-----------------SNP--------FPTS---DD---LKW---YIA-YNFYNWGI-S---------YLCATWFCMHDCF-LSL--MV-FHMWG--------HFKILL-YN---LDNF--------------------------P-------------------KPTTKTS-----------------------------------------------------------FILEGTFTTVNYEIFTSHEQKNV---------------------------SVQL-----HEL-IE-----------------YHRSIVK-----F--T-----D----KMSEV-F--GPML-------------------F-AYYGFHQTSGC-----------------------------------LLLLECSQM-------------------------------------------------------TTAALTRYL-------------PLTVI----L-FQQ---------LIQLS-VI----------------------------------FELIG--------------------S-------------I--SDR----------------------------------------------LKNAV---Y-GVPW--ES---------MD---TR----N-------RRTVAF-------FL-MNVKEP----VHVKALG-L---------------------------ADVGV-T--SMTA---I------------L------------------------------------------------K-----TS--------IS-------------------YFTFLN----------------------------SI-------------------------------------------------------------------------------------------------------------------------------------------------------------------------------------------------------------------------------------
>SinfPR27
------------------------------------------------------------------------------------------MKLLSDGTDLEGVERTQD---IPY--------------------------------------------------------------MKILRR-------SM---------------------RLL-------DA----WP----KGPNDS-------------------------------------------------------------------------------------------------------------------------------------------------------------------------------------------------------------------------------------------------------------------------------------------------------------------KMYRYY------------------LFTLHALFLVGGLIYLRNNTG----KLSSFEIGHTYI-----TV--F---------MNI-----------VA--------VS-------------------RSMMIISQKYNKALFYFLNE----------MH--------------------LF---------NY--------------------------------RNKSDY----SYK--------------------------------------------------------------------IHIMVHKMCHF-----F-TIYLIALMC----------LGI--LL----FNA--------------------TPMYNSYSD--GMYSSERPENSTF--------------DLSVY-----F-----------------SLP--------FDYT---TN---YKG---YSA-VFCINWYL-S---------CTCSSYFCIVDLI-ISL--MV-FHLWG--------HMRILR-YN---LESF--------------------------P-------------------KP--ASL----------------------------------------------------------LVESGNDNVDGFDNKYTQQEMKEV---------------------------HNLL-----RDN-IH-----------------YHSVIIN-----F--Q-----A----RMSDT-F--GEVL-------------------L-LYLLFHQVSEC-----------------------------------LLMLECSQM-------------------------------------------------------NQKSLIRYG-------------PLTVV----I-FQQ---------LIQLS-II----------------------------------FELLG--------------------S-------------S--NDK----------------------------------------------LIDAA---Y-CIPW--QY---------MD---TK----N-------RKLMLV-------LI-TQSQRS----MNVKAMG-V---------------------------LSIGV-E--TMIT---I------------L------------------------------------------------K-----TS--------FS-------------------YFVILR----------------------------TVAEEEE--------------------------------------------------------------------------------------------------------------------------------------------------------------------------------------------------------------------------------
>SinfPR21
---------------------------------------------------------------------------------------MSLRKFLFENEPVIGITTPSD---YKY--------------------------------------------------------------IKILRF-------ML---------------------VII-------SS----WP----RKEIGE--------------PESNYQA----------------------------------------------------------------------------------------------------------------------------------------------------------------------------------------------------------------------------------------------------------------------------------------------IFFKYF----------------YLGITIACMFGGVSYVIIHMSEL----TFL--EVGHMYI-----II--L---------MNT-----------VD--------MS--------------------RVITLTF--SSKYRAVGKE----------FL--TKIH--------------LF---------FY--------------------------------KDRSEY----AMK--------------------------------------------------------------------THKMVHLVSHL-----F-TLFLVSQML----------AGL--SL----FNL--------------------IPMYSNFAA--GRYSRGGTQNSTF--------------EHSLY-----Y-----------------PYP--------FNTS---TD---MKG---YIV-ACIIHWSL-S---------YLCSTWFCMFDLF-LSL--MV-FHLWG--------HFKILI-NL---LNDF--------------------------P-------------------RP--SSNSKLMLE----------------------------------------------------------NGFELHAEKYSKEELLQV---------------------------SERL-----KEC-IN-----------------YHREIVS-----F--T-----D----TMSDV-F--GPML-------------------F-VYYLFHQASGC-----------------------------------LLLLECSEM-------------------------------------------------------TAQALMRYL-------------PLTII----L-TQQ---------LIQLS-VI----------------------------------FELVG--------------------S-------------E--SEK----------------------------------------------LKDAV---Y-GVPW--EC---------MD---IK----N-------RKVVAF-------FL-MNVQEP----VHVKALG-V---------------------------ANVGV-T--SMAM---I------------L------------------------------------------------K-----TS--------MS-------------------YFTFLR----------------------------SM-------------------------------------------------------------------------------------------------------------------------------------------------------------------------------------------------------------------------------------
>HarmOR3
--------------------------------------------------------------------------------------------------MTLSVLDRFYLIDDGF--------------------------------------------------------------FSFNLK-------YL---------------------FFV-------GL----WP--------EK--------------TLTRNQ-----------------------------------------------------------------------------------------------------------------------------------------------------------------------------------------------------------------------------------------------------------------------------------------------KILYKM--------------YEHFISFLTTTFIVLAGIGTYQHKDDLVVVFC--NIDRCLV-----VY------------NFF---------------------FK--------------------TIIFFIK--RNQLRDLIDE--------------------------------IE---------MS--------------------------------GDEVTE-----------------------------------------------------------------------------ERKKLMANY-------VMFITGVTA----------AVI--GA----FSL-----------------------LALFEG-----------------------------TMSIE-----A-----------------WLP--------SDPM---ES---LMN---QIL-SLEILAFC-V---------FPGLCRAFAMQGL-VCS--MI-MYLCD--------QLIHLQ-KE---LRDL------------------------------------------------------------------------------------------------------------------------------TYVKETEMV--------------M------------RTKF-----KNA-IR-----------------KHIRLMG-----Y--S-----G----RMENI-F--KEYF-------------------L-VQNLAVTVELC-----------------------------------LNAVMM-TV---------------------------------------------------VGVQQITLLITFL-------------AYLML----A-LVN---------AYIYC-YL----------------------------------GNELI--------------------I-------------Q--SQG----------------------------------------------IALAA---Y-ESTW--TS---------WP---VD----L-------QKDLLI-------VI-LAAQRP----LKLSAGG-M---------------------------ALLCI-Q--TFSQ---A------------L----------------------------------------------------------------YN----------------GYSIFAVLN----------------------------DAVN-----------------------------------------------------------------------------------------------------------------------------------------------------------------------------------------------------------------------------------
>HarmOR7
--------------------------------------------------------------------------------------------------MKIKMSKPLI--------------------------------------------------------------------FDQSIE-------KL---------------------GVL---FRFSGM----NI--------KN--------------KIVTPLDTIKY------------------------------------------------------------------------------------------------------------------------------------------------------------------------------------------------------------------------------------------------------------------------------------------RWLYTL----------------NFLVVFSAIIGSVYYVILGIKQG---KNFI--EVTSVAP-----CL--TF--------SIL-----------SM--------IK--------------------SLYHLMY--EEHIQELIDL----------LT--------------------EH---------EI-------------------------RE-----NNREKC--IEKEE--------------------------------------------------------------------IIANETGFLNK-----V-INVLYVLNC----------SMI--VV----FDM-------------T-----PIVMIAVKYY--K--------------------------TNEFE-----M-----------------LLP------YLDVFS---FI----PYELKYWPFAYIHQIWS-E---------CVVLLDMAAADYL-FFT--CC-TYIRV--------QFKLLQ-YD---FERM----------------------------------------------IP--DRS-----------------------------------------------------------------------ISKGLFFEENE--------------L------------RNKF-----TEL-LK-----------------WHQDIIY-----S--S-----T----ILEII-Y--SKST-------------------L-FNFLSSSLVIC-----------------------------------LTGFNV-TI-----------------------------------------------------VDDIVIIITFL-------------TFLSM----A-LMQ---------VFFLC-FF----------------------------------ADLMM--------------------T-------------A--SLE----------------------------------------------ITNSV---Y-NCKW--YS---------AN---IK----V-------GKQILF-------VQ-TRAQEP----CKLTAAG-F---------------------------ADVNL-N--AFMR---V------------L------------------------------------------------------SSA-------WS-------------------YFALLR----------------------------TVYGAK---------------------------------------------------------------------------------------------------------------------------------------------------------------------------------------------------------------------------------
>HarmOR8
---------------------------------------------------------------------------------------------------------------------------------------------------------------------------------------------MI--------------------------------------------------------------------------------------------------------------------------------------------------------------------------------------------------------------------------------------------------------------------------------------------------------------------------------------------------------------------LFAMNF----------------SFLPKQLDIFVEDLLFYFTDCAA---------ISGILTI-----VF--M----------------------------------------------------------------REKVCELLEM----------LE----SD--------------IF---------QP------------------------------------DD--VEGLA--------------------------------------------------------------------IVEGAGKFIKL-----Y-WNIFASVSF----------TSS--AV----HLS-------------------P--IIVHFVI--GTEL-----------------------KLPVC-SY--R-----------------FLS--------ENFG---QM---------FVVPLYLYQGSG-N---------MFHMMYNVSIDTF-FAG--LM-VLTIA--------QLDVLD-KK---LRRV------------------------TDK-------------------DE--HED---ADG----------------------------------------------------------------ETFRQRHDKHRE--------------A------------VRKI-----NQC-II-----------------HYEEINK-----F--R-----R----LVQDV-F--SISL-------------------F-VQFGMGSCIIC-----------------------------------ICLMRF----------------------------------------------------------TMPAPLSYF-------------FFLATYMFLM-VIQ---------IMVPC-WF----------------------------------GQRII--------------------D-------------K--SNF----------------------------------------------LAFSA---Y-NCEW---T-S-------ET---RQ----F-------KSNMRF-------FV-ERANKP----LSITGGK-M---------------------------FRLSL-V--TFTS---I------------M------------------------------------------------N-----SA--------YS-------------------FFTLLQ----------------------------NVKSRK---------------------------------------------------------------------------------------------------------------------------------------------------------------------------------------------------------------------------------
>HarmOR9
----------------------------------------------------------------------------------------------------MLDQFDRC--------------------------------------------------------------------LKSVNL-------YL---------------------KFL-------GL----YLESKDTDKTFV--------------ERTRSH-----------------------------------------------------------------------------------------------------------------------------------------------------------------------------------------------------------------------------------------------------------------------------------------------RLYFAH----------------LFSLNLEVVAQVLWVLEAVITGK----SFV--EITRLIP-----CL--I---------LCL-----------IS--------NF--------------------KTLSLLYYGRHNNEFIVTM-------RSLLLNQMQVE--------------EK---------EH--------------------------------RFRKNL---------------------------------------------------------------------------IDKHVLILTSI-------SKKISYVIV----------LDL--LM----FAL-----------------AHAFIIIPHYFKTDEVKL-----------------------EMPFI-----A-----------------YYP--------FNEF---DL----RV---YPW-VYFHQVYS-A---------VIAMIMVYGPDCF-FFT--CC-TFIHI--------QFSLLN-ND---MERI------------------------------------------------------------------------------------------------------------------------------VTEETPRYD---------------------------KTKF-----KKL-AV-----------------RHIELMR-----C--V-----N----LLEKI-F--SKSI-------------------L-FNALTSSVIIC-----------------------------------VTGFNVLVV------------------------------------------------------DNIVMMASFT-------------AFLIF----G-LMQ---------IFLYC-YY----------------------------------GDTIM--------------------R-------------S--SME----------------------------------------------VSTSI---Y-NSLW--YN---------IP---AA----D-------RKGFLI-------VI-IRAQKP----CALTADG-F---------------------------FKMNL-S--AFAS---I------------L------------------------------------------------S-----KS--------WS-------------------YFALLK----------------------------TMYHPE---------------------------------------------------------------------------------------------------------------------------------------------------------------------------------------------------------------------------------
>HarmOR10
---------------------------------------------------------------------------------------------------MAVKNTSLF--------------------------------------------------------------------LGRPKK-------IL---------------------SAH-------GV----WP--------HP-------------------------------------------------------------------------------------------------------------------------------------------------------------------------------------------------------------------------------------------------------------------------------------------------------------------NNFVIL-----------RKLYMLFVMWTQYSFLLFEIIYIADVWG----DID--AVSEASY-----LL--F---------TQA-----------SL----C---YK--------------------STAFMVN--KQSLLELLEI----------MD--------------------CE---------IF----E--------------------PK-----SAEHEK---------------------------------------------------------------------------ILAAQARKIKR-----L-CLFFLTSAT----------TTC--TL----WAM-------------I-----P--LFDAASK--R--------------------------SFPFR-----I-----------------WMP------VTPLKS---------PD---YEL-GYLYQMVS-I---------YISAFLFISVDSV-AVS--MI-MFGCA--------QLEIIM-DKIQKIKYV--------------------------F-------------------ES--ADS-----------------------------------------------------------------------EEGRRNIIKTN---------------------------NEFL-----VEC-VK-----------------QHQTVER-----F--I-----Q----LCEDT-Y--HANI-------------------F-FQLTGTVAIIC-----------------------------------NIGLRI-SI----------------------------------------------------VEPNSVQFFSML-------------NYMVT----M-LSQ---------LFLYC-WC----------------------------------GHELT--------------------I-------------R--SEN----------------------------------------------LREWL---Y-QCPW--YE---------QD---TE----F-------KRALFI-------AM-ERMKKP----IIFKAGH-Y---------------------------ISLSR-P--TFVA---I------------L------------------------------------------------R-----CS--------YS-------------------YFAVLN----------------------------RVNTE----------------------------------------------------------------------------------------------------------------------------------------------------------------------------------------------------------------------------------
>HarmOR12
-------------------------------------------------------------------------------------------------MEDEPLLIDKT--------------------------------------------------------------------VKNIEF-------LF---------------------RCT---GINIKSGTKTRK----DMIKSR-------------------------------------------------------------------------------------------------------------------------------------------------------------------------------------------------------------------------------------------------------------------------------------------------------------------TVYIIN----------------FLWLNIDLAGAVMWFFTGIANSK----SFT--ELTYVAP-----CI--T---------LSF-----------LG--------NL--------------------KSLFLILR-EKHVDKLIQV--------------------------------LR---------DL-----------------------EINEKARPKSEETDA---------------------------------------------------------------------------IIKYEHNFVTTVISVLNVLYFVLLVAF----------ALSPVSL----VAL-------------------KYFTTNELEL-----------------------------LLPFL-----I-----------------VYP--------FDPY----D---IRY---WPW-VYLRQIWS-E---------VVVIIDICTADYL-FYT--FC-TYIRM--------QFRLLK-HY---IERV----------------------------------------------IP--EDD-----------------------------------------------------------------------GGGRLTNIEQV---------------------------RAEF-----VLL-IK-----------------WHQDLIS-----S--A-----N----MLETV-Y--TRST-------------------L-FNFVSSSVLIC-----------------------------------LTGFNVMAI------------------------------------------------------SDVAFVATFL-------------SFLFM----S-LLQ---------IFFLC-FF----------------------------------GDLLM--------------------T-------------S--STE----------------------------------------------ISEAV---Y-NCRW--YL---------AD---TS----L-------GKDLLL-------VQ-TRAQTP----CKLTASD-F---------------------------SEVNL-K--AFMK---I------------L------------------------------------------------S-----TA--------WS-------------------YFALLQ----------------------------TLYGAPT--------------------------------------------------------------------------------------------------------------------------------------------------------------------------------------------------------------------------------
>HarmOR17
--------------------------------------------------------------------------------------------------MFLRSECARS--------------------------------------------------------------------VAPHVR-------VL---------------------RCV-------GFLRGAAL--------SS--------------RGRAER-----------------------------------------------------------------------------------------------------------------------------------------------------------------------------------------------------------------------------------------------------------------------------------------------LALRSY---------------HALALAATSLYVLQQAVYAYQERG----DMD--KPSQVMF-----LM--L---------CHV-----------TC----V---VK--------------------QIAFHVD--ADRIDRLIAS----------LD--------------------EP---------LL----N--------------------QC-----AGERGA---------------------------------------------------------------------------LLRGTARGAAR-----L-LRTYAGCAV----------ATC--VL----WIV-------------F-----P--VINRIQG--ISF------------------------EFPFW-----T-----------------GFS--------YDHN---AV---------FTL-VLLQSFYC-T---------NLVAIGNTSMDAF-MAT--IL-DQCKT--------QLRILR-IN---FESL--------------------------P-------------------ER--ARA----------------------------------------------------------------------LHVESGENYDTI--------------L------------DKLF-----VDC-LV-----------------HYNKITE-----M--C-----T----ELHDV-F--AVPL-------------------L-VQFGVGGWIPC-----------------------------------MAAYKI-VS----------------------------------------------------LDVLSIEFASIT-------------LFITC----I-LIE---------LFIFC-YY----------------------------------GNEVT--------------------V-------------E--SER----------------------------------------------VSQSL---Y-SMEW--RR---------AR---LT----F-------RRSLVL-------VM-ERAKRP----LRPAAGR-V---------------------------IPLSL-D--TFVK---I------------L------------------------------------------------K-----SS--------YS-------------------FYAVLR----------------------------QTK------------------------------------------------------------------------------------------------------------------------------------------------------------------------------------------------------------------------------------
>HarmOR18
--------------------------------------------------------------------------------------------MEMKVDVLPEKKYKGF---NET--------------------------------------------------------------FKLCAF-------SL---------------------AFA-------FL----YP--------NR----------------TTAL-----------------------------------------------------------------------------------------------------------------------------------------------------------------------------------------------------------------------------------------------------------------------------------------------RRCITI----------------TLIVTFCGGQLFWFITYTFKCLY----TLDIYNFARNMT-----LA------------VVL-----------VL--------FF--------------------IKTYYVIYATSKFAPLLDK-----ISDDLLE--------------------AN---------NL--------------------------------EEEFQV---------------------------------------------------------------------------LYDDHIKIAKV-------GEISWLLIP----------TIM-SAL----FPI--------------------------YAGALMTIESIQTDDYERRMVH----------DMELL-----------------------FVE--------DIQS---ET----PF---FQC-MFAYNCVQ-C---------VVLVPNYCGFDGS-FCI--AT-THLRL--------KLKLMT-LK---VNKA----------------------------------------------FK--YSK----------------------------------------------------------------------S-------RQEL---------------------------RMRL-----YDS-IK-----------------DHQDALD-----F--Y-----V----QLQNV-Y--GPWL-------------------F-AVFLLTSFMIS-----------------------------------FNLYQI-YL-------------------------------------------------------LQRIDPKYT-------------SFGVV----G-VLH---------IYLPC-RY----------------------------------ASDLT--------------------R-------------V--SEE----------------------------------------------IPDDL---Y-LAQW-------------EAWADPS----I-------TKLLMF-------MI-TRAQKE----MIVTGMG-L---------------------------VVFNM-E--MFKS---I------------L------------------------------------------------Q-----TS--------YS-------------------FFTLITA------------------------------------------------------------------------------------------------------------------------------------------------------------------------------------------------------------------------------------------------------------------
>HarmOR20
-----------------------------------------------------------------------------------------------MDEELEFKPFHET--------------------------------------------------------------------YRLITF-------SL---------------------CIA-------MI----YP----NPRTEK-------------------------------------------------------------------------------------------------------------------------------------------------------------------------------------------------------------------------------------------------------------------------------------------------------------------WRLFSI----------------PILIATVAPVAIMIFLDMYKCWK----NGDIVNIIRHST-----VV------------GPF-----------LG--------GF--------------------FKMILMYHKRVQAKQILDE-----FDRDHLM--------------------FN---------TV--------------------------------AETYKD---------------------------------------------------------------------------IARASIRNCQI-----YSERLWACLVT----------TCV--MT----FPV-------------------MAIVLNIYNFMFKSEPTKYMIHDL---------------EKPFS-----------------------KEP--------EERF---ES----PY---FEL-LFVYMFYA-A---------ILYVVNFTGYDGF-FGL--CV-NHARL--------KMELYC-KA---LEEA-------------------------------------------------------------------------------------------------------------------------------MMADREEV---------------------------YGRV-----IAV-IR-----------------EQCRMFR-----Y--V-----D----LIQDT-F--NIWL-------------------G-IIFIATMIQIC-----------------------------------TCLYHITEG--------------------------------------------------------YGFDIRYM-------------IFVYG----A-VVH---------IYLPC-RY----------------------------------AAKLK--------------------A-------------M--SME----------------------------------------------TSNRF---Y-CSGW--ER---------VD--DER----V-------RKMIVF-------MI-ARAQVP----NEITAFN-M---------------------------MAFDM-E--LFLS---I------------L------------------------------------------------Q-----TS--------YS-------------------MFTLLR----------------------------S--------------------------------------------------------------------------------------------------------------------------------------------------------------------------------------------------------------------------------------
>HarmOR21
------------------------------------------------------------------------------------------------------------------------------------------------------------------------------------------------------------------------------------MI--------KR-------------------------------------------------------------------------------------------------------------------------------------------------------------------------------------------------------------------------------------------------------------------------------------------------------------------SKFFSW-----------------ALILNCVLSLLMYTVEAVMRVI---------RAGATYT---------------------------------TV---------------------------------------ITAYPDVEDR----------------------------------------------------------------------------------------------------------------------------------------------------------------SALSHVVRV-----I-AYIIWCIYL----------TRI--------FAV-------------------------------------------------------------------------------------------------------------------YSL-VISLTIAM-S---------Y-------QFKNL-------T-SYFCN--------LSKIFEDER---MTQT----------------------------------------------EK--EQE-------------------------------------------------------------------------------------------------------------YERA-----FRVGIK-----------------IHSETLK-----C--T-----E----DIQAI-C--RDVF-------------------S-GQIIFNILMLI-----------------------------------VLMHQM--V-------------------------------------------------------NSARNLTNA-------------VTLVMAALTI-LLS---------TGFFM-WN----------------------------------AGDIT--------------------V-------------E--AQL----------------------------------------------LPTAM---F-SSGW---ENCGRD----SS---VR----V-------RKLIVI-------AM-MQAQEP----VVLTGLG-I---------------------------IALSY-Q--SYVS---------------------------------------------------------------------------------VS---------------------TFTK-------------------------------------------------------------------------------------------------------------------------------------------------------------------------------------------------------------------------------------------------------------------
>HarmOR21.2
-----------------------------------------------------------------------------------------------------MTKFLDE--------------------------------------------------------------------LNTIFF-------LV---------------------GLT-------DL----WI----SEVKFS-------------------------------------------------------------------------------------------------------------------------------------------------------------------------------------------------------------------------------------------------------------------------------------------------------------------KRFIQI----------------YKKINYVMDFLCLFFVVFLLGSYFTQKDLTEKLANDRLM---------F---------SII-----------LP--------GN-------------------LVFYYISVYYKEEIRNLLYH--------------------------------HR---------VL-------------------------KE-----QHNDTR---------------------------------------------------------------------------LEREMIRNIRV-----F-SITLNSIAF----------VVDTSYG----FGA----------------------LYEVVTK--GENF-----------------------NTIVP-----------------------VWP--------DVHD---NS---SLA---GAMRVFFYFCWL-N---------PIATRVLTTFSLL-LTE---M-VAVCY--------QFRNLQ-SY---FYSL----------------------------------------------DD--IFS----------------------------------------------------------------------DDTLSQKEKEIK---------------------------YEEG-----FKIGIR-----------------MHIMTLW--------C-----K----KLHQH-V--NKEI-------------------LAIEMVLFFAMLM-----------------------------------SELTTLLGG-----------------------------------------------------ERNASQLCMMF-------------LISVS----T-CIS---------LGFFM-WN----------------------------------GGDIT--------------------I-------------E--ASK----------------------------------------------ISEAM---Y-SSGWQHCRGH-------SS---VR----M-------RKLVTF-------AI-KQAQDP----VVYKTLG-V---------------------------VDLSH-T--SYVTLVKM------------P----------------------------------------------------------------YS-------------------AVSVLY-------------------------------------------------------------------------------------------------------------------------------------------------------------------------------------------------------------------------------------------------------------------
>HarmOR22
-------------------------------------------------------------------------------------------------------------------------------------------------------------------------------------------------------------------------------------------------------------------------------------------------------------------------------------------------------------------------------------------------------------------------------------------------------------------------------------------------------------------------------------------------------------------MMAIHV----------------IMVIFCFSCTLSLWTQKNLSESQ----QSDRLAYGASAP-----II--------------------------TI--------FY--------------------HFVILCY--KDDVRKVLYK-----LVVVLKV--------------------DH-------------------------------------------NDKQAE-----------------------------------------------------------------------------REMMEQSRL-----HNGLFFSSCVC----------NMV--------FVG----------------------LYNCYLAVTTDA------------------------TFITC-----I----------------SAWP--------DIEE---RS---LPAGLTRVV-VYFVWFAH-V---------VRNMGVFLIIHTV-------L-LCLTQ--------QYKNLQ-SY---FEDL----------------------------------------------NK--IFD----------------------------------------------------------------------ETKLSQEEKELK--------------Y------------EIKF-----KRG-IE-----------------QHALTLW-----C--V-----D----ETQRV-F-------------------------K-ITFSSHVLLWC-----------------------------------GLLISILPD------------------------------------------------VMNNDDHTLKMLVSNA-------------PRVAA----A-LVG---------LGYFM-WP----------------------------------AGDMS--------------------V-------------E--ASN----------------------------------------------LPQAM---Y-GSGW-------------QCCYHRS--SRV-------RKLVVL-------AM-MQAQRQ----IEMKAFGHL------------------------------------TFS----------------------------------------------------------------------------------YE--------------------------------------------------------------------------------------------------------------------------------------------------------------------------------------------------------------------------------------------------------------------------------------------
>HarmOR24
--------------------------------------------------------------------------------------------------------------------------------------------------------------------------------MDKLAR-------VM------------------------------------------------------------------------------------------------------------------------------------------------------------------------------------------------------------------------------------------------------------------------------------------------------------------------------------------------------------------------------------------FLLLCHITSIAKQLVFHLKAERI----DEMLAGLEDPLY-------------------NQP----------------------------------------------------EEAHRRLLGA--------------------------------------------------------------------------------------------------------------------------------------------------------------TAASASRFVRA----------YSGCAV----------VTC--TL----WIT-------------------FPVMYRLQGL-----------------------------PVEFP-----F-----------------WIT--------VDYN--------RPT---MFILVLAYSYYV-T---------TLVGIANTTMDAF-MAT--VL-NQCKT--------QLRLLR-MN---FECL----------------------------------------------PERAAAL----------------------------------------------------------------------SRQLGGSYDAAL---------------------------FALF-----REC-LV-----------------HYEKITE-----T--A-----K----MLQNI-F--GTAI-------------------L-IQFGIGGWILC-----------------------------------MAAYKIVSL-----------------------------------------------------NMLSVEFASMA-------------LFISC----I-LTE---------LFLYC-YY----------------------------------GNEVT--------------------D-------------E--SER----------------------------------------------VSQSL---Y-SMEW------------------RRARLTF-------RRSLVL-------VM-ERAKRP----LRPAAGR-V---------------------------IPLSL-D--TFVK---I------------I------------------------------------------------K-----SS--------YT-------------------FYAVLR----------------------------QTK------------------------------------------------------------------------------------------------------------------------------------------------------------------------------------------------------------------------------------
>HarmOR25
----------------------------------------------------------------------------------------------------MPSDQSRM--------------------------------------------------------------------FDPPLT-------VL---------------------KIF-------GV----WE----GRTPSK--------------------------------------------------------------------------------------------------------------------------------------------------------------------------------------------------------------------------------------------------------------------------------------------------------------------YYKTF----------------SFLFLFVSWFFYNFLLTLSLVYTPRSVELFLRELMFYFT-----EI------------SIT---------------------SK--------------------FLTVLLL--RNKILEVFSV-----------------------------------------------------------------------------IDSDEF---------------------------------------------------------------------------VGDYENKDGILYRTNKGYSLCWKVYNV----------LAN--ID----YTC-------------------VIIMPVVIDLIQGTKS-----------------------VLPIC-----N-----------------YYF--------LSED---FR---DSH---FVI-LYLYQSIG-M---------YGHMMYNLNMDSLAWGL---L-AVGIA--------QIKVLN-KN---FTDL----------------------------------------------KL--SAE----------------------------------------------------------------------ESKLPLEIQDNIQ--------------------------KTRL-----FKL-LR-----------------HYEAILN-----Y--C-----D----AIQNL-L--SVTF-------------------F-FQFSFGALTTC-----------------------------------VIMCSLLMP------------------------------------------------------GTMVYRIFLV-------------IYLFA----M-AGQ---------IAVPG-FF----------------------------------GTLLT--------------------H-------------E--SQE----------------------------------------------LVTAA---Y-NCEW-------------IE---RS--QSF-------KRTLIL-------FR-ERAGTP----IIISGMK-M---------------------------FPLSL-V--TFVA---I------------M------------------------------------------------K-----TT--------YS-------------------FFTLIR----------------------------NA-------------------------------------------------------------------------------------------------------------------------------------------------------------------------------------------------------------------------------------
>HarmOR26
-----------------------------------------------------------------------------------------------------------------------------------------------------------------------------------------------------------------------------------------------------------------------------------------------------------------------------------------------------------------------------------------------------------------------------------------------------------------------------------------------------------------------------------------------------------------------------------------------MDCTIVAFYAQAKIQIQ---------------------ML-------------------------------------------------------------------RHNLEQLVEF----------------------------------------------------------------------------------------------------------------------------------------------------------------DDSAKINTQ-----------------------------------------------------------------------------------------------------------------------------------------FNKT---------------------------G-------------------------------LYSTS---------------YK-----------------------------------------------------DE--------------------------------------------------------------------------------QQERVAI---------------------------QERL-----KKC-VQ-----------------HYYQILR-----F--A-----K----EVESI-F--GEAM-------------------V-VQFFVMAWVIC-----------------------------------MTMYKIVGL-----------------------------------------------------SIYSAEFVSMA-------------VYLGC----M-LAQ---------LFIYC-YF----------------------------------GTQLK--------------------V-------------E--SEL----------------------------------------------VNQSI---Y-CCDW--MK---------LS---PR----F-------RRQLLV-------MM-QCCGRP----IAPRTAY-V---------------------------IPMSL-D--TYIA---V------------L------------------------------------------------R-----SS--------YT-------------------LFTFLN----------------------------R--------------------------------------------------------------------------------------------------------------------------------------------------------------------------------------------------------------------------------------
>HarmOR27
----------------------------------------------------------------------------------------------------MGKDDPDR-------------------------------------------------------------------------------------------------------------------------------------------------------------------------------------------------------------------------------------------------------------------------------------------------------------------------------------------------------------------------------------------------------------------------------------------------------LFECFS----------------VLSFCAMGMLKLLSLRKNHRKWR---------KLLTQIT-----IL--E---------------------------------NT--------------------QLSNRSIS-CVEYQSDSED-------SDNFS--------------------EH---------IS-----------------------------------------------------------------------------------------------------------------IYTKKFRGTSI-----VLTRIYSFTAF----------LFI-LSP----FAE---------------------RIICEIRG--VECV-----------------------GYPHV-FP--G-----------------WTP------LDDFSI---------FG---YLV-TVLCEVFS-A---------VYCVCVHMAFDLT-VIG--IM-IFVCG--------QFSLLR-DY---SSRI----------------------------------------------GG--KGR----------------------------------------------------------------------QCNLSMRRDERA---------------------------RFRI-----IRC-HD-----------------INLLLVN-----S--I-----T----ELDML-L--KNII-------------------G-VYFFVATLTLC-----------------------------------SVAVRL-KS----------------------------------------------------EDMGVMQLVSLI-------------QYMCG----T-LTQ---------LFLFC-RY----------------------------------GDAVL--------------------H-------------E--STM-----------------------------------------G----MGEGP---FAAASW---C---------LS---PR----V-------RRDLSM-------LS-AGMMSQ----RHLRAGP-F---------------------------SFIDL-P--SFIQ---V------------V------------------------------------------------R-----AA--------YS-------------------YYAVLG----------------------------KKE------------------------------------------------------------------------------------------------------------------------------------------------------------------------------------------------------------------------------------
>HarmOR29
----------------------------------------------------------------------------------------------------MGYQQIDC--------------------------------------------------------------------FDIHLK-------IL---------------------RIL-------GV----WP--------HD--------------NPSIY------------------------------------------------------------------------------------------------------------------------------------------------------------------------------------------------------------------------------------------------------------------------------------------------YIYFSR----------------IFVFTFTVLYVVIYTMNFYFLPQ----QLE--VFADELI-----FY--F---------TNV-----------GA----L---SK--------------------ALAFIFL--RDKVKKMLFM----------LE--------------------SE---------IF-------------------------QS-----DDPEEI-----------------------------------------------------------------------------KLIKEGKEK-------SNFYWKITA----------GLS-VSANTVNVCL-------------------PLLVHIIFSV--EL-------------------------EFPVC-RY--S-----------------FIP--------EKYE---AM---------FAYPAYFYQSIG-I---------TTHMLYNVNIDTF-LLG--VM-FLAMT--------QLDILD-RK---LRKV----------------------------------------------TD--VCINPDAAR----------------------------------------------------------------GSVDKFIDDQNA---------------------------VLEI-----IKC-IK-----------------HYDAICE-----Y--C-----K----LIQDA-F--SEIL-------------------F-VLFSSGSCKIC-----------------------------------MCLFRF----------------------------------------------------------TMPATTGYF-------------VFLYTYVTVM-TLQ---------VMVPC-WF----------------------------------GSRLM--------------------D-------------K--SSQ----------------------------------------------ITIAA---Y-DCDW--TP---------RC---RR----F-------KSNLRL-------LV-ERANRP----ITIIGGK-M---------------------------FLLSL-G--TFTA---I------------M------------------------------------------------N-----SS--------YS-------------------FFTLMR----------------------------HMQSR----------------------------------------------------------------------------------------------------------------------------------------------------------------------------------------------------------------------------------
>HarmOR30
-------------------------------------------------------------------------------------------------------------------------------------------------------------------------------------------------------------------------------------------------------------------------------------------------------------------------------------------------------------------------------------------------------------------------------------------------------------------------------------------------------------------------------------------------------------------------------------------------------------------------MVSSQIT---------------------------------------------------------------------------------------------------------------------------------------------------------------------------------------------------------------------------------------------------------------------------------------CGL--------WAM--------------------KPLFDDADR-----------------------------KFPFD-----M-----------------WMP--------VSPE---KA----VQ---YYI-GYAFQLGT-I---------CISAYMYFGVDSVVFSS---V-IFGCA--------QIDIIK-EK---LMSI----------------------------------------------TT--VDR-----------------------------------------------------------------------KQGTKEALAQN---------------------------YNKL-----VDC-IK-----------------HHQAIVT-----F--T-----E----LVENA-Y--HPYL-------------------L-FQLVGSVGIIC-----------------------------------MSALRILVV-----------------------------------------------------DWRSMQFFSIL-------------TYVSV----M-ISQ---------LFVCC-WC----------------------------------GHELT--------------------A-------------T--SED----------------------------------------------LHTVL----------------------SN---------A-----------------------SGTSRT------------------------------------------------------------------------------------------------------------------------------------------------------------------------------------------------------------------------------------------------------------------------------------------------------------------------------------------------------------------------------------------------------------------------------------
>HarmOR31
-----------------------------------------------------------------------------------------------MNSILQNLEDPNR----PF--------------------------------------------------------------LGPNYW-------II---------------------KNM-------GL----LL--------PK------------------NF-----------------------------------------------------------------------------------------------------------------------------------------------------------------------------------------------------------------------------------------------------------------------------------------------LAKILY----------------IILHEIVAFFVITQYMELYVIRT----DLD-LVLTNMKI-----SM--L---------SVV-----------CI--------VK--------------------VHSFIFW--QKHWHDVLDY--------------------------------VT---------AA----D--------------------KF-----ERQSDD--PIKSR--------------------------------------------------------------------IVETYTRYCRR-----L-TYFYWVLVF----------TTF-LTT----TGT-------------------P--LMRYLSS--STFRQNMRNGTE---------------PFPHI-FS--S-----------------WMP------IDKYHS---------PG---CWI-TVLWHTLL-C---------AYGAAIMAAYDTC-IVV--IM-VFFGG--------KLDLLR-ER---CKQM--------------------------F-------------------GP--STI------------------------------------------------------------------------------SDRQ--------------C------------EEVV-----RQL-HG-----------------IHVMMLK-----Y--S-----R----LFNSL-L--SPVM-------------------F-FYMVMCSLMLC-----------------------------------ASAYQL-TS-------------------------------------------------------AQNAAQKLL-----------MAEYLIF----G-IAQ---------LFVFC-WH----------------------------------SNDVL--------------------I-------------K--NEN----------------------------------------------MTSGP---F-ESNW--FL---------AN---YR----Q-------RKDVLT-------LS-GQLCIK----NIFTAGP-F---------------------------ANLTL-P--TFIN---I------------L------------------------------------------------K-----GA--------YS-------------------YYTLLR----------------------------K--------------------------------------------------------------------------------------------------------------------------------------------------------------------------------------------------------------------------------------
>HarmOR32
--------------------------------------------------------------------------------------------------------MNKD--------------------------------------------------------------------FQTSKD----------------------------------------------LP--------PK-------------------------------------------------------------------------------------------------------------------------------------------------------------------------------------------------------------------------------------------------------------------------------------------------------------------ERDSIK----------------KYINQGLWVCKQWLFLTISGCAI---------------------FL--F---------KNL-----------GL---------------------------------------------------------------------------------------------------------------------------------------------------------------------------------------------------------------------------------MLYYYCMNE---------------------FRL-----------------------------------------------------------VPFY-EV--V-----------------LYP--------PIME---EN---RDNIFVYLL-MYAIMLLF-S---------AYSALMYAAFVPL-GPI--FI-LHACG--------QLVLVK-LR---IDDL--------------------------F-------------------VE--CDD--------------------------------------------------------------------------------EV--------------I------------RKKL-----KGI-IL-----------------HLQYVHS-----F--V-----D----RIQQV-F--KIGY-------------------E-LTLKFTALILP-----------------------------------ITIYAV-LE----------------------------------------------------GFYRGEVNVEFV-------------TFIVG----G-VMI---------SGSPC-YY----------------------------------SDLLM--------------------E-------------K--GED----------------------------------------------VRMSL---Y-TCGW---EQH-------YD---RR----T-------RTTLQL-------ML-QNALKP----IAIQTV--F---------------------------TVMCL-D--ALTD---L------------F------------------------------------------------Q-----QS--------YA-------------------IFNLMN----------------------------CMWN-----------------------------------------------------------------------------------------------------------------------------------------------------------------------------------------------------------------------------------
>HarmOR33
---------------------------------------------------------------------------------------------MWRYIRKFGLEYCDLPTMLWN--------------------------------------------------------------VSVLLK------------------------------VLT---VNIYGKNRKAIP-----------------------------------------------------------------------------------------------------------------------------------------------------------------------------------------------------------------------------------------------------------------------------------------------------------------------------LIFYII-----------VTVGLLTYFYVYVVSMIWFVFSRCPVTG----DVLAALIVFSLG-----VA------------SEI-----------ST------------------------------VKFLYMRIHIKDVRKMVAD--------------------------------CL---------DS-------------------------YSKVVPGTRFSNN---------------------------------------------------------------------------LLRTLREAKRR-------AMLFWMVII----------GNG--LM----YVV------------------KPLLLPGRHFMD----------------------------DVVLL-----Y----------------GLEP--------MFET---------PN---YQI-SFVLMGSS-C---------VLICYLCANISAF-LII---ITGYVQA--------QMLALS-EE---LTHL--------------------------W-------------------ED--AEENYRGNE------------------------------------------------------LEDITDDGDQNDRNKDAILNDY--------------V------------TVHL-----KDI-AK-----------------SHAENIN-----L--L-----G----QIEGT-F--RGAI-------------------A-IEFCLLVVALI-----------------------------------AELLGG--------------------------------------------------------LQNTYMEVPFA------------------------LMQ---------VGMDC-LI----------------------------------GQRVM--------------------D-------------A--GAV----------------------------------------------FEDAV---Y-DCKW--ER---------FN---KK----N-------MKTAMV-------LL-LNAQRP------------M------------------------------------TISA-------------------------------------------------------------------------------------------------------------------------------------------------------------------------------------------------------------------------------------------------------------------------------------------------------------------------------------------------------------------------------
>HarmOR34
---------------------------------------------------------------------------------------------MSAKFSIMQIFKFLEDPAYPS--------------------------------------------------------------VGPHLK-------LL---------------------GFT-------GL----WH--------PN-------------------------------------------------------------------------------------------------------------------------------------------------------------------------------------------------------------------------------------------------------------------------------------------------------------------RHTLVG----------------RFKHILFYITISFFFSQYIKCFI----NFNASSLKLILQ---------Y---------APF-----------HM--------GI--------------------VKSCFFQKDYKTWQQVIDY-----MSSVELA--QLSK--------------SN-------------------------------------------KEQYKI---------------------------------------------------------------------------IYDYIKRNRKV-------SYFFWALAF----------FSN--------FSI----------------------FTEPYQKNQINVNGTSI-------------------YLNIF-----D----------------GYTP--------FQKE--------PPG---YYI-SMLIQTVL-G---------HIVSAYVVGWDTLVVSI---M-IFFAG--------QLKITC-------------------------------------------------------------------------------------------------------------------------------------------------------------------------------------LRC----------------------KMMID-----V--T-----N----PMKSH---------------------------L------------------------------------------------------------------------------------------------------------------------------------------------------------KIAECHRF----------------------------------HTTLV----------------------------------E-----------------------------------------------------------Y-----------------------TR-------------------------IF-NALISP------------------------------------------------------------------------------------------------------------------------------------------------------------------------------------------------------------------------------------------------------------------------------------------------------------------------------------------------------------------------------------------------------------------------------------
>HarmOR35
----------------------------------------------------------------------------------------------------------------------------------------------------------------------------------------------------------------------------------------------------------------------------------------------------------------------------------------------------------------------------------------------------------------------------------------------------------------------------------------------------------------------------------------------------------------------------------------------------------------------------------------------------------------------------------------------------------------------------------------------------------------------------------------------------------------------------------------------------------------------------------------------------------------------------------MCL--------------------------------------------------------------------------------------YLP--------------------------FDL----------V-----------------------IVI--MT-SNVSA--------LLRLLQ-VD---LKNA----------------------------------------------IQLRDEQ--------------------------------------------------------------------HKTKSHLNVSDTQS---------------------------YEEL-----KRI-VD-----------------IHQRLLR-----I--A-----D----QLSSI-F--GLVI-------------------F-IHVACAALEIC-----------------------------------FFGFLTMVY-----------------------------------------------------GGLAETIANML-------------TVLNA------VFT---------IFLLS-LS----------------------------------GQFLC--------------------D-------------T--SSE----------------------------------------------VADAA---Y-ESYW--YE---------SD---HK----V-------KKLTLS-------II-IRAQRP----SYLSALG-F---------------------------SQLTL-K--SFSK---I------------M------------------------------------------------S-----SA--------WT-------------------YFSLLI----------------------------QMYEET---------------------------------------------------------------------------------------------------------------------------------------------------------------------------------------------------------------------------------
>HarmOR38
-------------------------------------------------------------------------------MIILSENIKQKLAFLSPYLPYGVIESWEDLNPRLY--------------------------------------------------------------HAVHIY-------WL---------------------KFY-------GM----WF----NNYSPN--------------NIKFWL-----------------------------------------------------------------------------------------------------------------------------------------------------------------------------------------------------------------------------------------------------------------------------------------------HMVYTL----------------TVLWLACFFPGIGEVVYLLKQRE----NIG--DIADGLY-----LF------------LSE-----------MY--------TY--------------------VKIAVFWMNRDKVISLLEY--------------------------------LH------------------------------------CKEFKPKEPEHRD---------------------------------------------------------------------------IITKSIKSARF-------VMTYYSTMC----------VGA--VS----VGI-------------------IMPLTENFD------------------------------ILPTN-----V-----------------EYP-------FFNVY---RS----PA---YEA-VYIHHIYY-K---------PATCIIDGVMDTI-LAA--FV-ASAIG--------QIEILA-FN---LRNF----------------------------------------------NLVAERQ--------------------------------------------------------------RRRDLAQNKYIEEYPAQHYV---------------------------RSVL-----KEC-IR-----------------HHNCIIR-----Y--V-----S----MIESA-F--SLAS-------------------A-LQFMLSVMVLC-----------------------------------LIGIQFLSI--------------------------------------------------ENPSAHPMQIAWMG-------------IYLTC----M-LIE---------VFILC-WF----------------------------------GDELI--------------------W-------------K--SMD----------------------------------------------LAKAA---F-EGPW--MN---------SD---RQ------------TNMFII-------ILLERCKRP----LRLSAGK-I---------------------------FTLSL-D--TYTV---L------------I------------------------------------------------N---------------WS-----------------YKAFAVMR----------------------------NMKK-----------------------------------------------------------------------------------------------------------------------------------------------------------------------------------------------------------------------------------
>HarmOR39
--------------------------------------------------------------------------------------------------------------------------------------------------------------------------------MHRKRK------------------------------------------------------------------------------------------------------------------------------------------------------------------------------------------------------------------------------------------------------------------------------------------------------------------------------------------------------------------------------------------------------------------------------EFN----------------------------DLL-----------EV---------------------------------------AQKNDDLIIE-------TGRFL-------------------------------------H------------------------------------------------------------------------------------------------------------VHEKMLRSIKI-----I-ILFCYVFHF----------INE--VV----VYI-------------------PFRILRMEDF-----------------------------SIASC--V--G-----------------FGP--------LNVS---------PN---REV-CMGLMTAH-I---------LISIMVICCYDIS-LLF--LF-SHTTA--------VFQILF-EE---MMSI----------------------------------------------ND--ITQ----------------------------------------------------------------------TCQNSDEDYAVI---------------------------VARL-----KNV-IV-----------------RHVLALQ-----T--V-----G----KVEDI-F--SVSI-------------------G-ICFGLDAISLC-----------------------------------LILCVA----------------------------------------------------------TRSLYAFCS-------------DFTIA------FSI---------FFLYC-CQ----------------------------------GQRLT--------------------T-------------A--SEK----------------------------------------------FEMAV---Y-CCGW--EN---------LR---VK----E-------RKQVLL-------ML-KRAQKP----VIVYAAK-V---------------------------IPIRI-Y--TFASTMQA------------I----------------------------------------------------------------YK--------------------FVTIF----------------------------KV-------------------------------------------------------------------------------------------------------------------------------------------------------------------------------------------------------------------------------------
>HarmOR40
------------------------------------------------------------------------------------------------------------------------------------------------------------------------------------------------------------------------------------MA-----------------------------------------------------------------------------------------------------------------------------------------------------------------------------------------------------------------------------------------------------------------------------------------------------------------------------MRNLSL-----------------TMLSTVCVFKACNLMLWQNSWK---------ELIDYVS--------------------------------------------------------------------------ELERSQLSKN-----------------------------------------------------------------------------DPVVNK---------------------------------------------------------------------------IISDYVKYARR-------VTYLYWALV----------TATVVTV----ILA-------------------PLFIYLSSPNYQESIKNGSAPYP----------------EIMSS-----------------------WTP--------FDRS---RG----LG---FCG-ATLYQMLA-C---------FYGGTVVANFDST-AVV--IM-TFFTG--------QLKVLS-VN---CERL--------------------------------------------------------------------------------------------------------------------------FGDGNELVDYDEA---------------------------VKRI-----TEC-HL-----------------HHYYMVK-----F--S-----S----VLNSL-L--SPVL-------------------F-LYVIICSLMIC-----------------------------------ASAVQLTTE----------------------------------------------------------------------------------------------------------------------------------------------GTGNM------------------------------------------------------------------------------------------------QRIW-------------IA---------E--------------------YL-------------------------------------------------------------------------------------------------------------------------------------------------------------------------------------------------------------------------------------------------------------------------------------------------------------------------------------------------------------------------------------------------------------------------------------------
>HarmOR42
------------------------------------------------------------------------------------------------------MTNSRP---RHY--------------------------------------------------------------FGFHYR-------IL---------------------RFL-------GLGWWHHP--------EE--------------GKTTNFPGW--------------------------------------------------------------------------------------------------------------------------------------------------------------------------------------------------------------------------------------------------------------------------------------------YLYYSI----------------VTQVVWVAGFVGLETIDPFVGEK----EMDRFMFSLSFV-----IT--H---------NLT---------------------LI--------------------KLYIFFFK-NVDIQEIVRT----------LE--------------------IE---------LY------------------------------------DY--YQNIE--------------------------------------------------------------------KNRKTVKISKI-----I-TGSFIFFGW----------LTI--------GNG---------------------NVYGTIQD--LHWKSLVATLNDTSQIPVR--------TLPQP-----I-----------------YIP------WNYQKD---KS---------YIP-TFVLETVG-L---------LWTGHIVMTIDTF-IAS--VI-LHMGA--------QFEILN-EA---ITTA-----------------------------------------------------------------------------------------------------------------------------------YDRT---------------------------MTSL-----REG-IRPEDSG------------HQGQQSS-----I--L----------SVEDS----NERI---------------------VHAFIPKEEID-----------------------------------AAL-------------------------------------------------------------QTTFRNCFR------------------------QHQ---------VLINC-------------------------------------VEKFS----------------------------------R-------------------------------------------------------T---Y-SYGF--MT---------QL---LS----S-------MAAICV-------VMVQVSQDA----SSFKSVRLI---------------------------TSVAF----FFA----M------------I---------------------------------------------------------------------------------------TQL--------------------------------------------------------------------------------------------------------------------------------------------------------------------------------------------------------------------------------------------------------------------
>HarmOR43
----------------------------------------------------------------------------------------------------MVKNENRS--------------------------------------------------------------------LQYCLT-------VL---------------------KVA-------GF----LH--------PL--------------GDGRIPRLT--------------------------------------------------------------------------------------------------------------------------------------------------------------------------------------------------------------------------------------------------------------------------------------------RRLYCF----------------GVFMFLVGCIIMAQTGAMFEIWG----DLA--LMTSASF-----LL--F---------TNL-----------AF----A---TK--------------------IINVVVR--CREIQEIIDE----------------GD----------------------------------------------------AD-----LLAEDR--YLGIE--------------------------------------------------------------------VIKSCNVETSL-------SMGLYTLLS----------GVT-VFG----WAA------------------------------------------SAEKN-----------QLPLR-----A-----------------WYP--------YDTS---KS----PA---YEL-TYIDQSSA-V---------TLAALVNVCLDTL-VTS--LI-AVCRC--------RLRLVA-LS---LRTL--------------------------C-------------------DG--IPL---------------------------------------------------------------------PDKQLISPTEERI--------------V------------LTRL-----SQC-II-----------------KHEAALK-----A--A-----R----QIQRC-F--SLPI-------------------L-AQFAVSVVIIC-----------------------------------VTAYQL-AM--------------------------------------------------ELNNRNWFRCIPMV-------------AYLLC----M-ALE---------VFLYC-YQ----------------------------------GNELL--------------------E-------------E--SSE----------------------------------------------IAGAA---Y-ECPW--YH---------CS---VR----M-------RRTLLI-------VM-VRTRRA----LRLTAGG-I---------------------------TTLSL-A--CFTS---I------------I------------------------------------------------K-----GS--------YT-------------------FFTVLQ----------------------------QAEDRNPK-------------------------------------------------------------------------------------------------------------------------------------------------------------------------------------------------------------------------------
>HarmOR44
------------------------------------------------------------------------------------------------------------------------------------------------------------------------------------------------------------------------------------MG--------YM-------------------------------------------------------------------------------------------------------------------------------------------------------------------------------------------------------------------------------------------------------------------------------------------------------------------IYSSSA----------------RMLSALVVICEIWHALGNNMSLD---------ELISSVN-----VI--F---------IHL-----------IT--------LW--------------------KLMIMVSN-KKVFKKLARA----------LE--------------------SP---------SF-------------------------DI-----STENRQ---------------------------------------------------------------------------AIVNHWVLTHK-----KYLKVLLCLAY----------LTL--AV----WVL-------------H-----P--LVDDMDF-----------------------------NLMVD-----V-----------------KLP--------FAYD---SP----LR---YVI-SYLFVGTM-F---------SYASSMVIMSEVI-MQA--HL-IPLVC--------QFNVLA-NC---FENV--------------------------F-------------------EE--CASEFPDIN---------------------------------------------------------------KHELVKHNMFVEK--------------Y------------RKRL-----GDL-VK-----------------QHREILD-----Q--T-----T----DLKTI-L--SAPM-------------------L-GQLACSGLLIC-----------------------------------FVGYQA-TA------------------------------------------------------TIAENLGKFV-----------MSLFYLG----YNMFT---------LYIICRWC----------------------------------EEITI----------------------------------Q--SQR----------------------------------------------IGQSA---Y-FSGW--ES-----GVSHVP---GA------------RATIIL-------VI-ARSNKP----LVFLAGG-M---------------------------YTLSL-T--SYTS---L------------V------------------------------------------------K-----AS--------YS-------------------ALNILL----------------------------TTKHE----------------------------------------------------------------------------------------------------------------------------------------------------------------------------------------------------------------------------------
>HarmOR45
--------------------------------------------------------------------------------------------MRLQILEDFLLKKTFD--------------------------------------------------------------------FDRPDINLYNFHPQL---------------------RIL---LAVKGV----FF--------TN--------------RRSLLR-----------------------------------------------------------------------------------------------------------------------------------------------------------------------------------------------------------------------------------------------------------------------------------------------FIWPCI----------------CIQLSIVAMTLEEIFIWRGVTVK----DYSFATECFCYW-----VI--L---------GCI---------------------PM--------------------VYVSIVVN-TNKIYDIVVT----------MN--------------------ED---------FI----Y--------------------VC-----SLGDRY----RKP--------------------------------------------------------------------FLEGQLLIWQL-------CYAWFIFVC----------FVG--GL----YVI-------------I-----PLVGLLYQSL----------FATIDENT-----------VRPLQ-FP--M-----------------WLP--------NDDP---YR---TPN---YEI-FLVIESTL-I---------FCFVQTFCVYIYT-LLH--IL-LHYYT--------IMNMII-ID---FSVI--------------------------F-------------------EG--LDESVALLP----------------------------------------------------------------RHDPRRRETQLI--------------L------------NARI-----AKI-VR-----------------WHLSVFK-----A--V-----S----TVSSV-Y--GPPL-------------------V-YQVSFSSLAIC-----------------------------------LIAYQI-AE----------------------------------------------------KLDNGKVDILFC-------------LLGIA----A-CLQ---------LWIPC-HL----------------------------------GTMIR--------------------N-------------K--AFE----------------------------------------------VGDAG---W-TCGW--HETP-------LG---LM----I-------RNDILI-------II-LRAQKP----VTIKFTG-L---------------------------PSVQL-E--TFSS---T------------M------------------------------------------------------SSA-------YS-------------------YFNMLR----------------------------QYSK-----------------------------------------------------------------------------------------------------------------------------------------------------------------------------------------------------------------------------------
>HarmOR46
--------------------------------------------------------------------------------------------------------------------------------------------------------------------------------MSSLGT-------IA-----------------------------------------------DS-------------------------------------------------------------------------------------------------------------------------------------------------------------------------------------------------------------------------------------------------------------------------------------------------------------------LPLLVS----------------LIIVAYYAMYRQDLYDLMEYMER----NFKYHSAGGLTN-------------------------------------------MT-----------------------------------------------------------------------------------------------------------------------------------------------------------------------------------------------------MEESCKTAQRF-------ARIYTACTM----------FSV--TM----YAT--------------------MPVIIHLWT-----------------------------KEPIQ-----S-----------------WMY--------MDIT---RS----PF---YEF-VFLVSCLA-Q---------MFVGLAMGQFGVF-FAS---NSILICG--------QLDLLC-CS---LRNA----------------------------------------------RY------------------------------------------------------------------------------------------------------------------TALL-----QHG-VK-----------------HAALRVS-----H--A----------TIQDD---------------------------EKHNYIYNVSEMK-----------------------------------ESVYHY----------------------------------------------------------DKKVSNLYA----------------------EAKTQ---------FDIYS-SE----------------------------------FDDAT-------------------------------------VNA----------------------------------------------LRDCA---S-LCQV-------------IN-----------------RYKEMF----------ENFVSP------LLALR-V---------------------------VQVTL----YLCT---L------------L----------------------------------------------------------------YA----------------ATLKFDMITVE-----------------------------------------------------------------------------------------------------------------------------------------------------------------------------------------------------------------------------------------------------------------
>HarmOR50
----------------------------------------------------------------------------------------------METTTYTRSKTTEF--------------------------------------------------------------------FYKMNF-------AI---------------------YIF-------GL-PNFWI--------ED--------------LKLSKRFVK--------------------------------------------------------------------------------------------------------------------------------------------------------------------------------------------------------------------------------------------------------------------------------------------IYDKIS----------------LFNDLLVYLLLVMEFGAFFTQHN----LTDKQKFNLMVF-----AI--S---------HPL---------------------LC--------------------SFCVMVSKLKKKVRLVMYS--------QAVA--LKRD--------------YN-------------------------------------------DPEVEK-----------------------------------------------------------------------------QMIARSLTY-------VLAFMSSCT----------ITM--IM----FAI-------------------EAIWDVIRHG--ATF------------------------TTLIT-----------------------AYP--------DVQD---RS---ILADVVRVL-AFVTWWIFLT---------KMVAVYMLVIPLT---------ISLRY--------QFKNLQ-SY---FLSL----------------------------------------------AE--LFE----------------------------------------------------------------------RSDLSQKEKEEK---------------------------YEAG-----LKLGIK-----------------LHSETLS-----C--A-----E----DTQDV-C--RGVF-------------------S-GQIIFNILLLI-----------------------------------VLMAQM-VT-------------------------------------------------------SERTFVNMF-----------GTVATSC----TVITS---------TGFFM-WN----------------------------------AGDVT--------------------V-------------E--ASY----------------------------------------------LPTAI---Y-FSGWQHCQRD-------SS---MR----V-------RRLVVT-------CM-SHAQQP----VIFKGLG-Y---------------------------IELSY-Q--SFIT---I------------V------------------------------------------------K-----SS--------YS-------------------VFSVLY-------------------------------------------------------------------------------------------------------------------------------------------------------------------------------------------------------------------------------------------------------------------
>HarmOR52
---------------------------------------------------------------------------------------MRTLREIGQEIRKFGLEYCDLPTMFEN--------------------------------------------------------------VAILLR-------LL---------------------TLN-------------ID--------IK--------------YKGGIT-----------------------------------------------------------------------------------------------------------------------------------------------------------------------------------------------------------------------------------------------------------------------------------------------FYSYII-----------TIVSGACYYYVFFFSMTWYVFWRSRELG--------EDIGAMII-----LS--L---------GIT-----------------SEIGPL--------------------KLFYMSYN-KDKTQKIAND----------FL--------------------EC---------DA-------------------------NT-----IKSTRF----YAN--------------------------------------------------------------------LLKHCRTVKKR-------AMLYWIVVA----------GNG--VI----YLL-------------K-----PITMKGRNLP-----------------------------ENYFL-IF--G-----------------LEP--------IFET---------PN---YQI-AYCMMVSA-L---------FFVCYVPACVTAF-LIV--VT-GYAES--------QMLALS-EE---MIQL--------------------------W-------------------PD--AIKRAEERT------------------------------------------------------QLDPSKVLDVYNLEVKTIMNQF--------------V------------EKRL-----KEI-IK-----------------RHALVIN-----L--L-----N----QVEIV-F--RQAI-------------------A-MGFVLLIVGLL-----------------------------------AELLGK-LE-------------------------------------------------------NTFLQMPFA------------------------FMQ---------VSIDC-FA----------------------------------GQRVM--------------------D-------------A--SLV----------------------------------------------FEKAV---Y-DCRW--EN---------FD---KA----N-------MKLVLV-------ML-QSSQKT----LALSAGG-I---------------------------STLSF-T--ALMS---I---------YRGL----------------------------------------------------------------YS-------------------SYTALR----------------------------STVK-----------------------------------------------------------------------------------------------------------------------------------------------------------------------------------------------------------------------------------
>HarmOR53
------------------------------------------------------------------------------------------------------MSEKEF---DKT--------------------------------------------------------------LKLTNY-------AL---------------------IMS-------GIKTSEND--------MN--------------KALEYFINH--------------------------------------------------------------------------------------------------------------------------------------------------------------------------------------------------------------------------------------------------------------------------------------------YLFYCN----------------AIALHTVIFGEVYWIVDGIRTNH----PFV--ELSLVSP-----CA--T---------ISI-----------LS--------TI--------------------KCGFIFSN-KGILMRVVHK----------LK----EI--------------HT---------SF-------------------------DDN----ELSKES--SARTK--------------------------------------------------------------------IVTDSLKLLQF-----V-QISFATIYI----------FVF-FSFCFIPVIL---------------------AEYNYYRT--GEFVV----------------------TYPFF-----V-----------------KYP------FDFDVH---HC----PV---WQL-IYFHQVWA-T---------AIVIMSMFGCDSL-FYG--LC-VYIKT--------HFQLLG-LR---FENI----------------------------------------------VG--ATK-------------------------------------------------------------------------------SET---------------------------QRNL-----AKA-VV-----------------RHQELID-----L--V-----N----QMEML-Y--SKSS-------------------L-VNIITSSILIC-----------------------------------LSAFNI-TV-----------------------------------------------------VDKLNVILAFV-------------TFLVM----S-LSQ---------ISLVC-YF----------------------------------ADLLM--------------------A-------------A--SME----------------------------------------------ISGSV---Y-RSPW--YE---------AD---NH----S-------KKILLL-------VI-MRSQKA----CKLTAWK-F---------------------------ADLNL-G--AFTT---I------------L------------------------------------------------S-----RS--------WS-------------------YFALLK----------------------------TVYK-----------------------------------------------------------------------------------------------------------------------------------------------------------------------------------------------------------------------------------
>HarmOR54
---------------------------------------------------------------------------------------------------------------------------------------------------------------------------------------------ML------------------------------------------------------------------------------------------------------------------------------------------------------------------------------------------------------------------------------------------------------------------------------------------------------------------------------------------------------------------------------------------TASSRLKTVFEMSHHGLSLIPEG-----------------------------------TAS-------------------------------------------KKIMLATLQQARYFSWLVV--------------------------------------------------------------------------------------------------------------------------------------------------------------ANLAVTHVTYL-------LMPFLFTVL----------GND--------RYL-------------------PTTPGETYG----------------------------------------------------------LSP--------KYET---------PF---FEI-TFVLTSVA-T---------AFSAINQTGYIVL-FVT--LI-CHELG--------HFYAIT-EA---LHEI----------------------------------------------HTILTKE-------------------------------------------------------------------ERSRNNSEQNEQKSV---------------------------DKLL-----IFC-VK-----------------HHQFLMN-----F--H-----G----KIRDM-Y--KVIF-------------------G-AHFLSMTVVLV-----------------------------------TTLQTMNVW-------------------------------------------------------DYRNTILTG---------------MSG------IMP---------LFLYC-FG----------------------------------GEKLI--------------------S-------------A--GLQ----------------------------------------------MSSAA---Y-SCGW--EM---------ME---AK----Q-------AKVVLL-------ML-CLVQRP----LYLTAAD-I---------------------------FIMNR-E--TFGDVAQV------------V----------------------------------------------------------------YK-------------------IYAVFN-------------------------------------------------------------------------------------------------------------------------------------------------------------------------------------------------------------------------------------------------------------------
>HarmOR60
-------------------------------------------------------------------------------------------------MGVLVRNATMS--------------------------------------------------------------------VSISLT-------AL---------------------QFV-------GF----WA--------PE--------------YLGKTQKQL--------------------------------------------------------------------------------------------------------------------------------------------------------------------------------------------------------------------------------------------------------------------------------------------YTCLSV----------------FSFMFLLGTYLIIQVVDLFLIWG----DIA--MMTSTAF-----LL--F---------TNM-----------AQ--------AA--------------------KIVNIVYR-KERIQRIVND-------CDAVL----SR----------------------------------------------------AQ-----SLEEKE---------------------------------------------------------------------------IVKSCNREMIV-----L-QILYFSLTL----------ITS--LG----WAT------------------------------------------SAEPH-----------QLPLR-----A-----------------WYP--------YDTT---KS----PA---YEL-TYVHQVGA-L---------LIAAYLNVAKDTL-VAA--LI-AQCRC--------RLRLLG-YA---LRTL--------------------------D-------------------KG--MGN----------------------------------------------------------------------EAYTFTSEQEKT--------------L------------NLRL-----GSC-VM-----------------QHQKALD-----V--G-----K----ELQEC-F--SEPT-------------------F-AQLTVSLIIIC-----------------------------------ATAFQL-SM---------------------------------------------------GHSDNMVRLLSMG-------------TYLLN----M-TFQ---------VFIYC-YQ----------------------------------GNQLS--------------------E-------------E--SSE----------------------------------------------IAGAA---Y-ECPW--YK---------CS---VR----V-------RRGLLI-------VM-VRTRRA----LRLTAGG-F---------------------------TTLSL-A--CFTS---I------------I------------------------------------------------K-----GS--------YT-------------------FFTVLQ----------------------------QAEDRNPK-------------------------------------------------------------------------------------------------------------------------------------------------------------------------------------------------------------------------------
>HarmORco
-----------------------------------------------------------------------------------------------MMTKVKAQGLVSD--------------------------------------------------------------------LMPNIK-------LM---------------------QMA-------GHFLFNYH----SENAGM--------------SNLLRK-----------------------------------------------------------------------------------------------------------------------------------------------------------------------------------------------------------------------------------------------------------------------------------------------IYASTH----------------AILIFIHYACMGINMAKYSDEVN----ELTANTITVLFF-------------------AHT---------------------II--------------------KLAFFALNSKSFYRTLAVW-----NQSNSHP--------------------LF-------------------------------------------TESDAR---------------------------------------------------------------------------YHQIALTKMRR-------LLYFICGMT---------------VLSVISWVT-------------------LTFFGESVRMVTNKETNETLTEVVP--------------RLPLK-----A-----------------WYP--------FNAM----S---GTM---YIV-AFAFQVYW-L---------LFSMAIANLMDVM-FCS--WL-IFACE--------QLQHLK-AI---MKPL---------------MELSASLDTYRPNTAELFRASSTEKSEKIPDTVDMDIRGIYSTQ---------------------------------------------------QDFGMTLRGAGGRLQNFGQQNPNPNGLTP-----------------------KQEMLARSAIKYWVE-----------------RHKHVVR-----L--V-----A----SIGDT-Y--GTAL-------------------L-FHMLVSTITLT-----------------------------------LLAYQATKI----------------------------------------------------NGINVYAFSTIG-------------YLSYT------LGQ---------VFHFC-IF----------------------------------GNRLI--------------------E-------------E--SSS----------------------------------------------VMEAA---Y-SCQW-------------YD---GS--EEA-------KTFVQI-------VC-QQCQKA----MSISGAK-F---------------------------FTVSL-D--LFASVLGA------------V----------------------------------------------------------------VT-------------------YFMVLI----------------------------QLK------------------------------------------------------------------------------------------------------------------------------------------------------------------------------------------------------------------------------------
>AjiaOR60
--------------------------------------------------------------------------------------------------MAWETIEEIA---NKS--------------------------------------------------------------ISVSTA-------CL---------------------KYA-------GV----WI--------PD--------------NLKGWKRML--------------------------------------------------------------------------------------------------------------------------------------------------------------------------------------------------------------------------------------------------------------------------------------------YRCFMV----------------LFFVLNVGIYLLIQVIAIFTNFG----NIP--AMTEAAF-----LF--F---------TNL-----------AL--------SA--------------------KIFNLIY--RREMVQLIIA--------------------------------VN---------AR-------------------------DL-----NSDGDS--DIRTI--------------------------------------------------------------------VMRSNAETWLH-------HKFFFILTW----------ITT--TG----WLT-------------S-----P------------------------PKG-----------EFPMK-----A-----------------WYP---------YDT---KI---SPN---YEL-TYFHQATA-L---------LLSAALNICIDSL-VVA--LI-AEVRC--------RLLVVR-SK---LSRL--------------------------T-------------------EG--LQW----------------------------------------------------------------------SEDTELIVEEHI--------------A------------SSRL-----RDC-VR-----------------AHQVALG-----L--A-----A----ELEVC-F--AMPI-------------------L-AQFTVSLLIIC-----------------------------------VTAFQL-AL---------------------------------------------------TTDSNVIRLASMG-------------TYLIA----M-TFQ---------VFIYC-WH----------------------------------GNQLT--------------------L-------------E--NME----------------------------------------------VMKAA---Y-ECSW--YR---------CS---SS----F-------RRTLLN-------LT-TSCCRP----LQVTAGG-F---------------------------AALSL-S--TFMA---I------------M------------------------------------------------K-----AS--------YS-------------------FFSVLQ----------------------------QVDEEAS--------------------------------------------------------------------------------------------------------------------------------------------------------------------------------------------------------------------------------
>AjiaOR18
--------------------------------------------------------------------------------------------------MWLAVTKKAD--------------------------------------------------------------------FQSIIE-----------------------------------------------------------------------------------------------------------------------------------------------------------------------------------------------------------------------------------------------------------------------------------------------------------------------------------------------------------------------------------------------------------------------------------EMNNDYI-----EF------------VDA----------------------------------------------------PKKYKRIYTA-------------------------------------------FI--------------------------------TESLKA---------------------------------------------------------------------------QTTWIIISSVV-------SLSFPAVAV----------FKM--------FSN--------------------SRKYMIFEL-----------------------------SIPFL----------------------------------EAHK---YN---MPI---FQI-VFAYSFLV-V---------CLCITNFTGFDNT-YLI---IAQHGTG--------QLKIMT-TR---LADL-----------------------------------------------------------------------------------------------------------------------------FKMSLDADTL---------------------------YESL-----RII-VQ-----------------QHQKIYR-----Y--A-----E----RVQRF-Y--SAWF-------------------T-AIVCLSSIHIC-----------------------------------LTLYQLTEA-----------------------------------------------------LTKSEVNMEFF-------------IFTVG----S-IIQ---------IYMPC-RH----------------------------------SAIFS--------------------D-------------A--SCE----------------------------------------------AATDI---Y-CCGW-ENN---------LD---KK------------TCFILN-------FMIARAQIP----IKFNTSL-I---------------------------CAMDM-N--CFTS---V------------V------------------------------------------------N-----TS--------YS-------------------YFTLLR----------------------------TKK------------------------------------------------------------------------------------------------------------------------------------------------------------------------------------------------------------------------------------
>AjiaOR4
---------------------------------------------------------------------------------------MRSLQYEISKKSVEIIVFLHL--------------------------------------------------------------------YTAIMVFQYDKQKIL---------------------TWEYMKTKPDQLLGLIWFNIMDATWDQS-------------------------------------------------------------------------------------------------------------------------------------------------------------------------------------------------------------------------------------------------------------------------------------------------------------------NKTKAV----------------AYYINLLFCILNGVYYSYYDERP--FIDYIDKIATYGVV-----TL------------------------------------HF--------------------MFLTLLVLKRRDIRFLVAT----------------------------AASKYF---------YT--------------------------------HEAGCM---------------------------------------------------------------------------ESEIIFKYSKE-----SARALSIGASS----------MTIAALL----FLL--------------------TPLLGISAH-----------------------------QLPLN-----G-----------------RLP--------FINV---DS---TFG---YIS-NYAYQSFN-V---------ALTLTSLVPVMRY-LIY--YI-QLTVA--------QYEILC-NH---ILKI-----------------------------------------------------------------------------------------------------------------------------GVSITDDAVV---------------------------EALL-----RDI-YY-----------------RQLVFIK-----F--V----------KTQKATF--KFIV-------------------F-AIFAAAIILIC-----------------------------------VSFCALFTT---------------------------------------------------EENRSLEHDIKFF-------------LFLTA----S-TCY---------SLVIS-VF----------------------------------GERLY--------------------G-------------T--NQT----------------------------------------------LNNAL---Y-GCSW--ER---------LR---HD----N-------AHAIRL-------MI-LYSQKP----ACYSIGG-F---------------------------SELRL-T--AFSV---M------------M------------------------------------------------K-----TA--------YS-------------------YYTFLT----------------------------GRKNY----------------------------------------------------------------------------------------------------------------------------------------------------------------------------------------------------------------------------------
>AjiaOR9
----------------------------------------------------------------------------------------------------METNIPPF--------------------------------------------------------------------LQKSLL-------FI---------------------GSI---ILIYGISMPHYPIKTNKQFHKK-------------------------------------------------------------------------------------------------------------------------------------------------------------------------------------------------------------------------------------------------------------------------------------------------------------------IIQKSL----------------TFTTYVLVIGVALQMIIHFVIVVRQITDPL--EIMEEAV-----CTGCM---------LEC---------------------IA--------------------KLSALSVRCKSNIDAVIKG--------------------------------LA---------IL-----------------------------WPAKKDQSE---------------------------------------------------------------------------DKKYVSNLGFF-----VKGYFCWNISM----------ISL--------FNL-------------------FPLITMSIDRYKGMDVHR---------------------LLPYP-----V-----------------WFP--------FQVE---SS----LG---YLT-LYIFYSCV-G---------FVTLIGLLVPDCL-LII--LT-SHIAW--------CFDDLR-DQ---LQQL----------------------------------------------LSRKLNE---------------------------------------------------------------SAKMNHEINIYSKESNRNV---------------------------HKNL-----LRL-VF-----------------VHQELIR-----L--S-----A----ILERM-F--GEVI-------------------F-ISFLVESLMLC-----------------------------------MVAFKVTAG-------------------------------------------------------DAKEISKYA-------------MLLVS----S-LSR---------VYIIC-WY----------------------------------GERLA--------------------D-------------K--SGG----------------------------------------------VVRAI---E-SSDW--YT---------HD---IS----T-------KKVLLI-------MI-MRSQKP----CCLNVCK-F---------------------------SVVTM-A--CFMS---I------------I------------------------------------------------K-----TS--------WS-------------------YFTLLR----------------------------NLHESPSVRSN----------------------------------------------------------------------------------------------------------------------------------------------------------------------------------------------------------------------------
>AjiaOR43
--------------------------------------------------------------------------------------------------------------------------------------------------------------------------------MRIFLS-----------------------------------------------------------------------------------------------------------------------------------------------------------------------------------------------------------------------------------------------------------------------------------------------------------------------------------------------------------------------------FSLIYH---------------------------------------------------------------------------------------------------------------------------------------------------------------------------------------------------------------------------------------------------------------------------------------------------------------------------GYCLMCLDI---------------------FTS----------------------------------------------------------SLLTH----------------------------------IGRQ--------------FEASAYLFANIN-------------------------FST---------G--------KQNVPN-DG---SNPV----------------------------------------------PD-------------------------------------------------------------------------------GQDDVPTP---------------------------DIEV-----RKA-VD-----------------FHRLILR-----C--S-----K----DLQRV-F--SGVF-------------------M-LQIIGSSTPLC-----------------------------------FCMFLVLQT--------------------------------------------------IKSHEEYIGAVGHM-------------SYLIF----L-MYQ---------LYMVV-RC----------------------------------ADITT--------------------E-------------R--ALS----------------------------------------------VADGV---Y-MSNW--NL---------AT---PS----M-------KRQLAW-------II-QKAQYP----IEYSALG-V---------------------------FPVTI-K--TFIS---I------------M------------------------------------------------K-----GA--------YT-------------------ALTLMS----------------------------NIN------------------------------------------------------------------------------------------------------------------------------------------------------------------------------------------------------------------------------------
>AjiaOR54
--------------------------------------------------------------------------------------------------MTNGKHSDIL--------------------------------------------------------------------LSYHRQ-------AT---------------------RNF---NLYFGL----WF---------------------------------------------------------------------------------------------------------------------------------------------------------------------------------------------------------------------------------------------------------------------------------------------------------------------------------------------------SIILSFVITPVGIYEIKLVLGYS-------------------------N----------------------------------------------------------------QTSIQLPIKS--------------------------------------------------------------------------------------------------------------------------------------------------------------------------------DIFFTSGIA--------------------------------------------------------------------------------------------------------------------------------------KR---FII-DYIIISIG-C---------LISFLSIVALDCYISCA---C-LYIIP--------HIKILK-ED---LENI----------------------------------------------SF--VTN--------------------------------------------------------------NIRESEARRRNMRLRSEVHV---------------------------DERL-----LQF-IK-----------------DHNRVIR-----F--A-----D----QLEEV-C--NRQM-------------------M-VHFLYTTFELC-----------------------------------LLFFQA--------------------------------------------------------TNDSENRFLYA-------------GGSIG----S-FAQ---------LLICT-YY----------------------------------GQELL--------------------N-------------E--ASQ----------------------------------------------LEFAV---Y-NIAW------------------------------------------------------------------------------------------------------------------------------------------------------------------------------------------------------------------------------------------------------------------------------------------------------------------------------------------------------------------------------------------------------------------------------------------------------------------------------------------
>AjiaORco
----------------------------------------------------------------------------------------MMTKFKVQGLVADLLPNVTL--------------------------------------------------------------------MKAAGH-------FL---------------------FNY---YAENGA-----------------------------------------------------------------------------------------------------------------------------------------------------------------------------------------------------------------------------------------------------------------------------------------------------------------------------------LSVLLR----------------KAYSVMHLVLVVTNFLCIAANMAMHADDVN--ELTANTI-----TL------------LFF-----------AH--------SI--------------------TKFVYFALNSKSFYKTWGI----------WN--QANT--------------HP---------LF--------------------------------AESDAR---------------------------------------------------------------------------YHQAALTKMRR-------LLYLVGAVT---------------ILSVTAWTT-------------------ITFFGESVRFALDRETNETITEPVP--------------RLMVK-----A-----------------WYP--------FDAM----H---GPM---YMI-AFVYQLYW-L---------AFTLTQANLLDVL-FCS--WL-IFACE--------QLQHLK-AI---MKPL---------------MELSASLDTYRPGTAELFRAHSASSQSALINEK--DEK------------------------------------------------------------SPEGGDFDIRGIYATRQDFGMAARGEPTSNNPNGLTR------------KQELLVRSAIKYWVE-----------------RHKHVVR-----L--V-----A----SIGDT-Y--GTAL-------------------L-FHMLTSTITLT-----------------------------------LLAYQATKI----------------------------------------------------SGIDVYSLTVIG-------------YLVYT------LAQ---------VFHFC-IF----------------------------------GNTLI--------------------E-------------E--SSS----------------------------------------------VMEAA---Y-SCHW-------------YD---GS--EEA-------KTFVQI-------VC-QQCQKA----MSISGAK-F---------------------------FTVSL-D--LFASVLGA------------V----------------------------------------------------------------VT-------------------YFMVLI----------------------------QLK------------------------------------------------------------------------------------------------------------------------------------------------------------------------------------------------------------------------------------
>AjiaOR17
---------------------------------------------------------------------------------------------MQRLDMYEKLEIYPG---LQC--------------------------------------------------------------LVPHMR-------NL---------------------HWC-------GY----YG--------LD--------------KRYHSK-----------------------------------------------------------------------------------------------------------------------------------------------------------------------------------------------------------------------------------------------------------------------------------------------RSVFLM----------------SMYEYFMTIISVIHIMLELTFIFTVRDDLN--KVIDCSF-----LL--L---------TRI-----------DA--------LV--------------------KKLVFQRQ-TERIRALLDI----------MN----GP--------------NF---------NY-------------------------KE-----PLYQSM---------------------------------------------------------------------------LLDTAESVRKV-------LRYFNVAAF----------LTC--LL----WTI-------------------------------------MSLADHHLDR-----------DVQLT-----L-----------------WLP--------EYFF---NS---AVV---VEL-VIIVTQFL-T---------AMLGIGNMTMDAV-IAT--FM-AQSTV--------QLTILR-HR---LENI--------------------------V-------------------EQ--VNKLLDGNP--------------------------------------------------------DKQYSVCEGNLRSNEVFQRA--------------L------------MERF-----ITY-IE-----------------QHKLITE-----F--S-----K----EVQSL-F--NFAV-------------------F-LQFNFSGFIIC-----------------------------------TTAYKI-TD----------------------------------------------------LNVMSVPFASMC-------------LYMVC----V-LIQ---------LLAYC-YY----------------------------------GNELT--------------------Y-------------E--------------------------------------------------------------------------------------------------------------IL-----------------------------------------------------K-----------------------------------------------------------------------------SS--------YS-------------------FYAVLR----------------------------RTK------------------------------------------------------------------------------------------------------------------------------------------------------------------------------------------------------------------------------------
>AjiaOR25
---------------------------------------------------------------------------------------------------METINSNTS--------------------------------------------------------------------LNFILG-------VM---------------------TLC-------GL----WM----PSAYAG--------------TWKAVL-----------------------------------------------------------------------------------------------------------------------------------------------------------------------------------------------------------------------------------------------------------------------------------------------YGFFSF----------------FMYTSTILAYVVTEGMDIYMNLG----DMNKNTETSFLA-----II------------ILT---------------------AS--------------------FKSTRIITQRQRIQRIFDK--------------------------------LD------------------------------------EPYFSRVSKANSK---------------------------------------------------------------------------LLLKAMYICNM-------CGKLLLVSA----------IGT-TLL----WVA-------------------SPLFGKADEY-----------------------------ELPVR-----A-----------------WYP--------WDRR---VG----ST---FTM-LYIYQVFS-V---------VTLAALNGSQDVM-MCS--IV-ILICG--------QLDVLY-SV---ISAI----------------------------------------------GTDGQES-----------------------------------------------------RSESWRNNDEMNKVEANKFDDRESEAGDA---------------------------KLQL-----WQC-VL-----------------HQKDIMN-----C--I-----E----EFESL-F--SGVI-------------------F-LQFFGSCIAIC-----------------------------------ATAFQLGTT------------------------------------------------------PFSMEFVSNL-------------CFMFT----V-LGE---------LSLYC-YP----------------------------------GNELM--------------------I-------------K--SAL----------------------------------------------ISDAA---Y-QSRW--YE---------QD---LA----F-------RKMLII-------VI-ERSKRP----IKVTAGR-I---------------------------MPLTL-A--TLTS---I------------L------------------------------------------------R-----SS--------YS-------------------YYAVLN----------------------------SMNDN----------------------------------------------------------------------------------------------------------------------------------------------------------------------------------------------------------------------------------
>AjiaOR31
----------------------------------------------------------------MFAIFEYLVRIHLNDVIKGQWNLYITPFTDKMTPVQNCVPDREPKDKISH--------------------------------------------------------------LHTPLQ-------IL---------------------RFI-------GF----WP--------PT--------------TEERNVVVV--------------------------------------------------------------------------------------------------------------------------------------------------------------------------------------------------------------------------------------------------------------------------------------------WIFHLY----------------NIFVNLAFVIMLCVTEDMYLFEQ----VVSNGDIDKITN-----GL--T---------HAV-----------SH----SLGMYK--------------------NVNILLK--RRQIREMLKF----------LA----ED----------------------------------------------------DR-----TKYESY--QEFQP----------------------------------------------------------------------KEVVKNTVR-----NLTIVTWSIIS----------LAL-SMV----FFC----------------GTAPLIFDSDLRL--DADNETWITSR----------------PLPLN-----T-----------------WVP--------FDTR---KL----TN---YKF-IYAYQLVC-L---------TETAVMILGLDTL-FFG--LL-AHATA--------QYRILN-TA---IRTV----------------------------------------------KR--RSVHIISQH--------------------------------------------------------SGGVALGDSGDVTDKIVQEE--------------M------------IRQL-----RKC-AV-----------------HHQIILG-----F--C-----N----CIEKT-F--HGVI-------------------L-GQFASPLIIIC-----------------------------------VTLYQC-AT----------------------------------------------------RSGMNLDFVYMI-------------QYLMT----I-IME---------LFFYC-WF----------------------------------GNELT--------------------F-------------E--SQR----------------------------------------------LPEAV---F-NSDW--LG---------AP---QE----Y-------MSVLKI-------IH-VKSLKP----TTLTALG-V---------------------------FQLNF-E--MFGS---I------------L------------------------------------------------N-----GA--------YS-------------------YFAVLN----------------------------QMSA-----------------------------------------------------------------------------------------------------------------------------------------------------------------------------------------------------------------------------------
>TarmOR2a
---------------------------------------------------------------------------------------------------------------------------------------------------------------------------------------------------------------------------------------------------------------------------------------------------------------------------------------------------------------------------------------------------------------------------------------------------------------------------------------------------------------------------------------------------------------------------------------------------------------------------------------------------------------------------------------------------------------------------------------------------------------------------------------------------------------------------------------------------------------------------------------------M-----------------------------------------------------------------------------------------------------------------------------------------------------------------------V---------FIGVTLTCGYRML-FAA--LT-EHCAS--------RIRLLA-VK---LETI----------------------------------------------AG--ATG------------------------------------------------------ADEKNK------LSKDRSPVSPLNEENL---------------------------DKKL-----EEI-IT-----------------RHLEVKN-----L--V-----D----KMRTT-Y--DSVM-------------------G-FDFALIFIAVC-----------------------------------TLLMKM----------------------------------------------------------DQAEKLFVV-------------QYISY----V-FGE---------VLMYC-YC----------------------------------GQHLI--------------------D-------------A--SIQ----------------------------------------------LEYAA---Y-ACGW--ES---------WA---TK--YRV-------RRAVLM-------II-NATQRP----LILTAAR-K---------------------------LTLSY-D--TFQA---L------------M------------------------------------------------------RN-----------------------------CYTIVA----------------------------AFNA-----------------------------------------------------------------------------------------------------------------------------------------------------------------------------------------------------------------------------------
>TarmOR40
-------------------------------------------------------------------------------------------------MALGNFHKPVK--------------------------------------------------------------------NNFQEK------------------------------KSN--------------------------------------------------------------------------------------------------------------------------------------------------------------------------------------------------------------------------------------------------------------------------------------------------------------------------------------------LYTLHK----------------CMIIGSICSISLSSGIGIFINMN----DFEKLMSVSSYG-----IC------------VMI---------------------GM--------------------VKMAIFIKNSNLLQRIVYN--------------------------------LE---------IR-----------------------------------------------------------------------------------------------------------------VNDFYQDTGII-------RTLMRKSTI----------LTM--------FFL--------------------------------------------------------------------------------------FVI--------------------------FMT-IFLSTCNG-------------------------------VRSVLKG--------NLVLNGKIN---ASRI----------------------------------------------NY--SNG-------------------------------------------------------------------------------------------------------------KYPL---------AT-----------------YYP---------F-------------EINSV-F--RLSV-------------------V---LIHQIVSIC-------------------------------------IYGCQNI----------------------------------------------------------------------------------------VMD---------IFALT--------------------------------------------------------------------------------------------------------------------------------IMTHL-----SCQL---------------------------------KTLQT-------LL-----------QNISQVT-F---------------------------DNLAR-K---------I-----------------------------------------------------------------------------HS-----------------------LN-------------------------------------------------------------------------------------------------------------------------------------------------------------------------------------------------------------------------------------------------------------------
>TarmOR3
---------------------------------------------------------------------------------------------------------------------------------------------------------------------------------------------ML--------------------------------------------------------------------------------------------------------------------------------------------------------------------------------------------------------------------------------------------------------------------------------------------------------------------------------------------------------------------------------------------------------------------------VIEMLYS--------------------------------------------------------------------------ADTNKPLLEP---------------------------------------------------------------------------------------------------------------------------------------------------------------------------------------------------VGL--------F----------------------------------------------------------------------------------------FLP--------IDIS---------PY---YEL-TLFFQLWD-V---------YFLTSIFSCAIWI-ALH--ML-FVICA--------QLDCLA-YM---FNDI----------------------------------------------TDLCTKQ-----------------------------------------------------------------YEGKYYNDYTHDERNLL---------------------------DAKL-----RKC-VN-----------------LHQLVYQ-----T--S-----D----LYNKC-Y--RNYS-------------------F-FLLSSATMIFV-----------------------------------GSLYMFTET-------------------------------------------------------ETGITIKFA-------------TYTSS----F-FGE---------VALFC-II----------------------------------ADSIN--------------------T-------------K--CST----------------------------------------------VAETV---Y-NCPW--HI---------FH---KS----H-------QISTQI-------IL-MRAQRP----VVISGV--F---------------------------TDLSL-P--TLVA---L------------I------------------------------------------------K-----GV--------YS-------------------YYTVLT----------------------------AK-------------------------------------------------------------------------------------------------------------------------------------------------------------------------------------------------------------------------------------
>TarmOR17
-----------------------------------------------------------------------------------------------------------------------------------------------------------------------------------------------------------------------------------------------------------------------------------------------------------------------------------------------------------------------------------------------------------------------------------------------------------------------------------------------------------------------------------------------------------------------------------------MILRAYTYCALATCFLWAVFPFV----DYY--------------------------------------------------------------------------------------TGRVVEM--------------------------------------------------------------------------------------------------------------------------------------------------------------------------------TVWFPEGLV----------------------------------------------------------------------------------ERPVM----------------------------------------------------LVLVVLLVEVSI-----------TIYGYANTTMDAA-IAT--FL-AQAKI--------QLTILR-HR---LEHI------------------------------------------------------------------------------------------------------------------------------VDTAVREAN---------------------------EKGL---------VG-----------------LDSDFNS-----A--H-----D----DFQKILM--EKFV-------------------E-CLEQYKLITDC-----------------------------------HTMLQLNAM--------------------------------------------------------SFEFASII-------------LYMTC----I-LIE---------LLVYC-YY----------------------------------GNELL--------------------Y-------------E--SEK----------------------------------------------LIQAA---Y-DCDW--LQ---------GN---AK----F-------HRALLI-------FM-ERTKKP----IMPMCGG-I---------------------------IHLSL-D--TFVR---V---------------------------------------------------------------------------------------------------------------------------------------------------------------------------------------------------------------------------------------------------------------------------------------------------------------------------------------------------------------------------
>TarmOR30
---------------------------------------------------------------------------------------------MYLIFVGGSIDEMAE---------------------------------------------------------------------------------AL------------------------------------------------------------------------------------------------------------------------------------------------------------------------------------------------------------------------------------------------------------------------------------------------------------------------------------------------------------------------------------------YFLLTLLGMCFKMTRLRFTQKST----DYLVAFMEHELF-------------------KPT----------------------------------------------------SDLHKKILKF-----------------------------------------------------------------------------------------------------------------------------------------------------------------EAERTKKI-------SLFFLISAN----------LTV--SL----WAI-------------------FPLLDTSEKK-----------------------------PLPFR-----L-----------------WMP--------MNSH---VS----PA---YEL-VYAYQIIG-I---------LISAYIFNGGDTL-FLS--MI-MFGRA--------QMGILK-DK---VLNV----------------------------------------------KSRKGST------------------------------------------------------------------------FVSKLVENRG---------------------------YNEL-----RGC-IL-----------------HHKLIIE-----F--L-----K----IVEAT-YHINYFI-------------------Q-ISTTVGVISIT-----------------------------------LLLLDVVDI-------------------------------------------------------QSVQFFSMV-------------AYMFA----M-LIQ---------VYAVT-WC----------------------------------GNQVT--------------------D-------------K--SSE----------------------------------------------LKDAF---Y-ASPW--YV---------MN---NK----Y-------RRLMMI-------VL-QKLQKP----ITLRAGN-Y---------------------------VPLSL-I--TLVS---V---------------------------------------------------------------------------------------------------------------------------------------------------------------------------------------------------------------------------------------------------------------------------------------------------------------------------------------------------------------------------
>TarmOR33
---------------------------------------------------------------------------------------------------------------------------------------------------------------------------------------------------------------------------------------------------------------------------------------------------------------------------------------------------------------------------------------------------------------------------------------------------------------------------------------------------------------------------------------------------------------------------------------------------------------------------------------------------------------------------------------------------------------------------------------------------------------------------------------------------------------------------------------------------------------------------------------------------------------------------------------------------------------------------------------------------------------------------MEP--------MHES---------PN---FEI-SYSIMVMA-N---------CASTLVAIGYEML-FII--FL-GYAAI--------QLDALG-EE---FKDI----------------------------------------------AK--AKQTRMETN--------------------------------------------------DVFISGNTMDCDSSPDDTTSKVSKEI--------------L------------QKRI-----SKL-VA-----------------RHSEIIE-----F--V-----R----QLRNT-F--KGVI-------------------G-YDFGIVMVSLC-----------------------------------ALLTET----------------------------------------------------------KRLDTSFLA-------------SLTIY----F-FMQ---------LLVYC-LL----------------------------------GQELI--------------------D-------------A--SNS----------------------------------------------FEKAV---F-GCGW--ES---------FG---AS----E-------MKAIHI-------IL-GSAQKP----LKLTAAD-M---------------------------CSLTY-A--SFMS---I------------L------------------------------------------------Q-----SV--------YS-------------------AYTTLS-------------------------------------------------------------------------------------------------------------------------------------------------------------------------------------------------------------------------------------------------------------------
>TarmOR42
-------------------------------------------------------------------------------------------MLRFLGLGWWHHPDENN--------------------------------------------------------------------FENHRG----------------------------------------------W------------------------------------------------------------------------------------------------------------------------------------------------------------------------------------------------------------------------------------------------------------------------------------------------------------------------------YSAYSI----------------VCMLVWVCGFVGLETIDPFTGDK----DADRFMLSMSFV-----VT------------HNL---------------------TL--------------------VKLYLFFFRSHDLQKVVRI-----LEIELYD--------------------YY---------QD--------------------------------NKKNRK---------------------------------------------------------------------------TVKASHYLTGA-------FLFFGWATI----------GNSTINGAIQDFKW-------------------RSIVRGLNSTQPRPER-----------------------TLPQP-----V-----------------WIP--------WNTQ---TE---GP----YIT-AFTLEAVG-L---------LWTGHIVMIIDTL-ISS---ILLHMSG--------QFEILQ-HA---YTNV----------------------------------------------YEHTMQR------------------------------------------LRSTLMTNPNRIIVKDDVIDLDEIERVVQSNYTQEEIENE--------------L------------DKQL-----DTC-IK-----------------QHQLLIK-----C--I-----E----LFERT-Y--TYGF-------------------L-TQLASSLAAIC-----------------------------------VIMVQVAKD---------------------------------------------------VSSFGTIRFATSL-------------AFFFT----M-ITQ---------LAIQC-FS----------------------------------ANEVT--------------------------------------------------------------------------------------------------------------------------------------------------------------------------------------------------FQVTL---------------------------------------------------------------------------------------------------------------------------------------------------------------------------------------------------------------------------------------------------------------------------------------------------------------------------------------------------------------------------------------
>TarmOR2b
-------------------------------------------------------------------------------------------------------------------------------------------------------------------------------------------------------------------------------------------------------------------------------------------------------------------------------------------------------------------------------------------------------------------------------------------------------------------------------------------------------------------------------------------------------------------------------------------------------------------------------------MV----------------------------------------------------------------------------------------------------------------------------------------------------------------------------------------------------------------------------------------------------------------------------------------------------------------------------------------------------------------------------------------------------------------------------------------FIGVTLTCGYRML-FAA--LA-EHCAS--------RIRLLA-VK---LETI----------------------------------------------AGATGYD-------------------------------------------------------------ANQLSEDPSKSPVSPFKEENL---------------------------DKIL-----EEI-IM-----------------RHLEVKS-----L--V-----D----KMKST-Y--DSVM-------------------G-FDFALIFIAVC-----------------------------------TLLMKMDQA-------------------------------------------------------EKLFVVQYI-------------SYV--------FGE---------VLMYC-YC----------------------------------GQHLI--------------------D-------------A--SIQ----------------------------------------------LEYAA---Y-ACGW--ES---------WA---TK----YSM-----RRAVFM-------II-NATQRP----LVLTAAR-K---------------------------LTLSY-D--TFQA---L------------M----------------------------------------------------------------RN-------------------CYTIVT----------------------------T--------------------------------------------------------------------------------------------------------------------------------------------------------------------------------------------------------------------------------------
>TarmORco
-------------------------------------------------------------------------------------------------------------------------------------------------------------------------------------------------------------------------------------------------------------------------------------------------------------------------------------------------------------------------------------------------------------------------------------------------------------------------------------------------------------------------------------------------------------------MHLVLV-----------------------VTNFLCIAANMAMHAD----DVN--ELTANTI-----TL--L---------FFA-----------HS----I---TK--------------------FVYFALN--SKSFYKTWGI----------WN----QA-------------------------------N--------------------TH-----PLFAES----DAR--------------------------------------------------------------------YHQAALTKMRR-----L-LYLVGAVTI----------LSV--TA----WTT----------------------ITFFGES--VRFALDRETNETITEP-V---------PRLMV--K--A-----------------WYP------FDAMHG---PM---------YMI-AFVYQLYW-L---------AFTLTQANLLDVL-FCS--WL-IFACE--------QLQHLK-AI---MKPL--------------------------M-------------------EL--SAS---LDTYRPGTAELFRAHSASSQSAFINEKDEKSPEGGDFDI--------RGIYATRQDFGMAARGEPTSNNPNGLTHKQEL--------------L------------VRSA-----IKYWVE-----------------RHKHVVR-----L--V-----A----SIGDT-Y--GTAL-------------------L-FHMLTSTITLT-----------------------------------LLAYQA--T-------------------------------------------------------KISGIDVYS-------------LTVIGYLVYT-LAQ---------VFHFC-IF----------------------------------GNTLI--------------------E-------------E--SSS----------------------------------------------VMEAA---Y-SCHW---Y-D-------GS---EE----A-------KTFVQI-------VC-QQCQKA----MSISGAK-F---------------------------FTVSL-D--LFAS---V---------------------------------------------------------------------------------------------------------------------------------------------------------------------------------------------------------------------------------------------------------------------------------------------------------------------------------------------------------------------------
>BmorPR1
-----------------------------------------------------------------------------------------MLLSFKDDSRSPDIQKPQN---FQY--------------------------------------------------------------MKILRF-------NL---------------------KII-------CA----WP----EKQLNE-------------------------------------------------------------------------------------------------------------------------------------------------------------------------------------------------------------------------------------------------------------------------------------------------------------------IRSLGH------------SIHRVILPIQSVVCLACGILYIHFHFN----EIPFFILASTFI-----TV--M---------MNL-----------AT--------CS--------------------RTALVML--FERYLVLTGR----------FI--TVMH--------------LF---------NF--------------------------------QKNSDY----AYK--------------------------------------------------------------------LCTFVNRMSHF-----Y-TLYVLFSMF----------MGL--GL----FNL--------------------LPLYNNYVS--GAFSDPYGPNVTF--------------FHSVY-----F-----------------AFP--------FDYS---HN---FRG---YII-MALFNSYV-S---------VTCSIGLVMFDLL-MCL--MV-MHVWG--------HLKILS-HN---LINF--------------------------P-------------------RP--KAS-----------------------------------------------------------HVITTPNGPTNVETYTEEESKEV---------------------------FARL-----REC-IK-----------------HYGTVDD-----F--A-----N----DMSET-F--GVIL-------------------L-VYYGFHQVSLC-----------------------------------MLLLECSDL-------------------------------------------------------STKAMLRYG-------------PLTLI----M-IQQ---------LIQIS-II----------------------------------FELLG--------------------S-------------V--ADR----------------------------------------------IPDAV---Y-QLPW--EC---------MD---VK----N-------RRVVYG-------FL-RRTQNP----VRFKAMG-M---------------------------LDVGV-Q--TMAS---I------------L------------------------------------------------K-----TS--------IS-------------------YFVMLR----------------------------TVAT-----------------------------------------------------------------------------------------------------------------------------------------------------------------------------------------------------------------------------------
>BmorPR3
--------------------------------------------------------------------------------------------MIFVDDAVIGIKDPRE---YRH--------------------------------------------------------------LRVLRT-------SL---------------------RLL-------GA----WP----GHYLGE---------------ETGSK-----------------------------------------------------------------------------------------------------------------------------------------------------------------------------------------------------------------------------------------------------------------------------------------------YECAPM----------------FLLMFIKIACLYLTIVYLRNNAD----VLGFFELGHVYL-----TI--F---------MTF-----------VT--------LS--------------------RGFSLTW--NPNYHKVVKK----------FI--TEMH--------------LL---------YF--------------------------------KDNSEY----AMK--------------------------------------------------------------------THRRVHKISHF-----Y-TVFLKVQMI----------AGL--TL----FNV--------------------IPMYNNYRQ--GNYASDRPANITY--------------DLSIY-----------------------YET--------FDIL---NT---PNG---YIF-ICVFNWFA-S---------YICCSFFCSFDLI-LSL--MI-STVSG--------HFRILI-HN---LLTF--------------------------P-------------------LPEAITASKKFVD-------------------------------------------------KHRCNGNRSEFVLEEAKLYSPAEMWQV---------------------------TDRL-----RQC-ID-----------------YHRKLVE-----F--T-----G----DISEA-F--GPML-------------------F-VYYLFHQVSGC-----------------------------------LLLLECSQL-------------------------------------------------------NTAALVRYG-------------VLTVV----L-YQQ---------LIQLS-VI----------------------------------VESVG--------------------T-------------V--TGR----------------------------------------------LKDAV---Y-EVPW--EY---------MD---TS----N-------RKTVAI-------FL-MNVQEP----LHVNALG-L---------------------------AKVGV-Q--SMAA---I------------L------------------------------------------------K-----TS--------FS-------------------YFTFLR----------------------------TVSE-----------------------------------------------------------------------------------------------------------------------------------------------------------------------------------------------------------------------------------
>BmorOR4
-------------------------------------------------------------------------------------MFKIIKNIIVENDALKQVEKPQE---FQY--------------------------------------------------------------MKWVQY-------HL---------------------KYI-------DG----WP----NMDMNK--------------KNVSK------------------------------------------------------------------------------------------------------------------------------------------------------------------------------------------------------------------------------------------------------------------------------------------------IRFHKR----------------HLLVVEQTITFLSQMFYIVKNYG----KLSFFEIGHSYI-------------------TAL-----------MT--------IV--------------------IFSRSVVTALGRYRKIARY----------FV--SSLH--------------LY---------HY--------------------------------KDISEY----ALQ--------------------------------------------------------------------THLLVHRLSHY-----Y-TVYLISLVV----------TGM--LL----FNI--------------------TPLYNNISS--GVFNSPRPENMTF--------------QHAVY-----L-----------------GLP--------FDYT---TD---IKG---YFV-VFILNWHL-S---------HIAASYFCTFDLF-LSL--LI-LHLWG--------HLRIIL-NN---LKTF--------------------------P-------------------KP--YTN----------------------------------------------------------------------NSMYTEEENQVV---------------------------LLKL-----QEC-IR-----------------YHNFIIS-----F--T-----V----MMSNV-Y--DVVI-------------------I-VYYLFHQVTGC-----------------------------------LLLLQCSTL-------------------------------------------------------DWESLSRYG-------------PLTLI----I-FQQ---------LIQVS-MI----------------------------------FEILG--------------------F-------------L--SDK----------------------------------------------LPNAV---Y-SIPW--EA---------MN---VT----N-------RKLVQV-------LL-QKSQKP----IQFKAMN-M---------------------------MSVGV-Q--TMAS---I------------I------------------------------------------------K-----TS--------IS-------------------YFIMLR----------------------------TIARD----------------------------------------------------------------------------------------------------------------------------------------------------------------------------------------------------------------------------------
>BmorOR5
-----------------------------------------------------------------------------------------MLLYYPNTQVKEKVNNVEE---FTY--------------------------------------------------------------IKFLKS-------FC---------------------KIM-------DF----WP----EREEKN--------------SKTRI------------------------------------------------------------------------------------------------------------------------------------------------------------------------------------------------------------------------------------------------------------------------------------------------FRLRYI----------------LVLQFCFTLVAGVLYLTNSVGKQ----TFY--DLGHTII-------------------TVL-----------MN--------VV--------------------SLSRLILRCFKKYDVVGQQ----------FI--NKIH--------------LY---------HY--------------------------------RNDSEY----AMK--------------------------------------------------------------------IHTVVHKISHN-----M-TYIFSFCII----------FGT--VT----FNL--------------------TPIFNNIGS--DAYKNPRPDNVTLQ-------------QCVYY-----------------------ALP--------FDYT---GN---FKW---YLL-VAIFNVQK-T---------FFCTSLFILFELS-LSL--MI-ICLWG--------HLRIFI-HN---LNHI--------------------------P-------------------AP--RNS-----------------------------------------------------------------------FEYTKEERQEV---------------------------DDTL-----KKC-IQ-----------------HHTLIIG-----F--V-----R----IMSET-Y--GLAV-------------------L-IYYAFQQVVGC-----------------------------------LLLLQCSQM-------------------------------------------------------ELKTVTRFG-------------FLTLV----L-NQQ---------LIQIS-VI----------------------------------FELLG--------------------Y-------------M--SDK----------------------------------------------LQDAV---Y-CVPW--EY---------MD---TS----H-------RKMVYM-------MF-RQSQIP----LQLKAMN-M---------------------------LSIGV-K--TMVS---I------------L------------------------------------------------K-----TS--------VT-------------------YYLILK----------------------------TVTTD----------------------------------------------------------------------------------------------------------------------------------------------------------------------------------------------------------------------------------
>BmorOR6
------------------------------------------------------------------------------------------------MKEEYYLQHPRT---QLF--------------------------------------------------------------YKVLAH-------VS---------------------TIE-------STIDLTWW--------GY--------------TFPKYV-----------------------------------------------------------------------------------------------------------------------------------------------------------------------------------------------------------------------------------------------------------------------------------------------GWFYHL--------------QCNVVRLFGKCVVVSQILFIILNYQ----TID--KSVFIIA-----IT--I---------TPL-----------GA--------LV--------------------GIKAESAK-AECYVNLMKN----------FM----DK--------------VH---------IH----------------------SIYRK-----NENNEF----VKK--------------------------------------------------------------------KVIQIERVSRF-------TAYFLVILI----------AIN-CLS----WML-------------------KPTLHNIKHF--EEIMNKSM-------------------EFQYY-IY--F-----------------WTP-------LDYKY---NL----RD---YII-IHTLCIYL-G---------ATAVTVIVTFDIFNFIA---V-FHVVA--------HIQILK-NN---VKSN--------------------------W-------------------SD--DFN------------------------------------------------------------------------------ESEK---------------------------KGYL-----VSI-LE-----------------YHAYIIR-----I--F-----G----EVQSA-F--GLNV-------------------A-SNYLQNLIEDG-----------------------------------LFLYQI-MN------------------------------------------------------GEKENVLMYG-------------LMIIL----Y-LGG---------LIFLS-IV----------------------------------LEEIR--------------------R-------------Q--NYD----------------------------------------------LCEYV---Y-ALPW---E-G-------MS---LE----N-------QKIFVV-------FL-QRTQPD----LEFETVC-G---------------------------MKAGVKP--AFS----I------------V------------------------------------------------K-----SM--------FS-------------------YYVMIN----------------------------SRF------------------------------------------------------------------------------------------------------------------------------------------------------------------------------------------------------------------------------------
>BmorOR7
-----------------------------------------------------------------------------------------MLLYHPNTQVEEKVNNVEE---FTY--------------------------------------------------------------MKFLKS-------FC---------------------KIM-------DF----WP----EREEKN--------------SKTRI------------------------------------------------------------------------------------------------------------------------------------------------------------------------------------------------------------------------------------------------------------------------------------------------FRLRYI----------------LVLQFCFTLVAGVLYLKNNFGKK----TFY--DLGHTII-------------------TVV-----------MN--------VV--------------------SVSRLILRCFKKYDVVGQQ----------FI--NKIH--------------LY---------HF--------------------------------RNDSEY----SMK--------------------------------------------------------------------TYKAVHKISNN-----M-TYIFSFSIF----------VCV--VT----FNL--------------------NPVFNNIGS--GAYKNPRPDNVTLQ-------------QCVYY-----------------------ALP--------FDYT---GD---FKW---YML-VAIFNVQK-T---------FFCTSLFILFDLL-LSM--MI-IHLWG--------HIRIFI-HN---LNHI--------------------------P-------------------AP--RNS-----------------------------------------------------------------------LEYTREERQEV---------------------------DNTL-----KKC-IQ-----------------HHTLIIG-----F--V-----R----IMSET-Y--GLAV-------------------L-IYYAFQQVVGC-----------------------------------LLLLQCSRL-------------------------------------------------------DLKTITRFG-------------FLTTM----V-NQQ---------LIQIS-VI----------------------------------FELLG--------------------Y-------------M--NDK----------------------------------------------LQEAV---Y-CVPW--EY---------MD---TS----H-------RKMVYM-------MF-RQSQIP----LQLKAMN-M---------------------------LSIGV-K--TMAS---I------------L------------------------------------------------K-----TS--------VT-------------------YYLMLK----------------------------TITANEA--------------------------------------------------------------------------------------------------------------------------------------------------------------------------------------------------------------------------------
>BmorOR8
------------------------------------------------------------------------------------------------MSLSTRCLLKDF--------------------------------------------------------------------CKYVYY----------------------------------------AGAGNFWY----EDIYKE-------------------------------------------------------------------------------------------------------------------------------------------------------------------------------------------------------------------------------------------------------------------------------------------------------------------TVPYKM----------------YVVISFFTYTVMIFLENLAALFG----KLP--EVEKNSA-----VM--F---------AAI-----------HN--------IV-------------------LTKMFLLLYHKRSISKLNCE----------MA--AVGE-----------------------------------------------------------NLEEAS---------------------------------------------------------------------------IMRRQFRKMRL------GTALYFISVY----------LSL--VA----YGV--------------------ESARRTIVE-----------------------------GAPFYTVV--T-----------------YLP--------DYDN---TT---VLA---SFLRIFFYITWL------------YMMLPMMSADCMPIAH---L-ITMTY--------KFVTLC-RH---FDQI----------------------------------------------RE--KFQ--------------------------------------------------------------------INVKIMAKTEATEI--------------L------------KLGF-----IEG-IK-----------------MHQKLMY-----L--A-----D----EIHRV-F--GIIM-------------------A-LQVCESSAVAV-----------------------------------LLLLRLALS------------------------------------------------------PHLDLTNAFM-------------TYTFV----CSLFL---------LLALNLWN----------------------------------AGELT--------------------Y-------------Q--ASL----------------------------------------------LSNAM---F-YSGWYFCD---------FEKDWCR---DI-------RRLVLI-------GC-AQAQKP----LILKAFG-V---------------------------LDLSY-E--TFVSVARM------------T----------------------------------------------------------------YS-------------------VFAVFY----------------------------KRGD-----------------------------------------------------------------------------------------------------------------------------------------------------------------------------------------------------------------------------------
>BmorOR9
--------------------------------------------------------------------------------------------------NVDNVEDFKY--------------------------------------------------------------------VKWLRN-------HL---------------------KTV-------DA----WP----VHSKSK-------------------------------------------------------------------------------------------------------------------------------------------------------------------------------------------------------------------------------------------------------------------------------------------------------------------RKIQKR----------------YVLPIFSAACFISQTVYLKNGIG----TLSFVVLVHSYI-----CF------------LIN-----------GS--------CL--------------------CRGILIA--TERYKRLATC----------YL--KTVH--------------LF---------HH--------------------------------KNRSEH----AMK--------------------------------------------------------------------IHVIVHRLSHY-----Y-TIYLISLVF----------VGM--VL----FNF--------------------MPIYNNINS--GAFKSPRPENVTF--------------QHAMY-----L-----------------ALP--------FDYT---TN---IKG---YFV-VFILNWYI-S---------LVTTSHFCTFDLF-ISL--MI-IHLWG--------HIKILM-CS---LEDI----------------------------------------------EGFVPGS----------------------------------------------------------------------SFKFTIEQNRKI---------------------------YLIL-----QEC-IR-----------------HHQFTID-----F--T-----N----EMSST-F--GLVI-------------------L-FYYFFYQVSGC------------------------------------LLFAC-ML-------------------------------------------------------TNESLSRFG-------------PMTFI----L-FQQ---------LIQLS-IV----------------------------------FELIS--------------------S-------------L--SEN----------------------------------------------LPNAV---Y-NVPW--EF---------MD---KN----N-------RKMIQV-------LL-LQSQKL----IQFKATS-M---------------------------MNVGV-Q--AMAT---I------------L------------------------------------------------K-----TS--------VS-------------------YFIMLR----------------------------TMYQEH---------------------------------------------------------------------------------------------------------------------------------------------------------------------------------------------------------------------------------
>BmorOR10
----------------------------------------------------------------------------------------------------MRTNAKSF--------------------------------------------------------------------LFVPSK-------VL---------------------TLC-------GV----WP----VEKTSI-------------------------------------------------------------------------------------------------------------------------------------------------------------------------------------------------------------------------------------------------------------------------------------------------------------------FSLIYR----------------SIMLSSQFCFLVFNGIYIGLMWG----DLK--AVSDALY-----MF--F---------TQT-----------TC--------CS--------------------KAIGFYFN-FMKIKRIVAS-----MDDVLFT-------------------------------AM--------------------------------SIEDQA---------------------------------------------------------------------------TIFSHSRTVNK--------LYKGVLGF----------TGFTLVQ----WTV---------------------LSLIGSGR-----------------------------TLPFN-----E----------------MWVP--------TDIS----K---SPN---YEI-TFVVELWM-M---------VISAALFMSVDTITVAT---M-MFSCA--------QLDIIM-KK---TQQI----------------------------------------------QEIPLSP--------------------------------------------------------------------DLSSRNRSELHEKN---------------------------NGIL-----IDC-IK-----------------QHQAIVR-----F--S-----E----LCEGT-F--QVHS-------------------F-FHLGGIVFMIC-----------------------------------VIGFRMAGE-----------------------------------------------------SPVSAQFWAAL-------------SYLVI----I-LGQ---------LYLYC-WC----------------------------------ANELT--------------------T-------------K--SEQ----------------------------------------------LRDKL---Y-LTPW--YD---------QD---VK----F-------KRNLCI-------AM-ECMAKA----LTFRAGS-Y---------------------------IPLSR-A--MFVS---I------------L------------------------------------------------R-----SS--------YS-------------------YFAFLN----------------------------QANEQ----------------------------------------------------------------------------------------------------------------------------------------------------------------------------------------------------------------------------------
>BmorOR11
-----------------------------------------------------------------------------------------------------MDEHSHF---ETS--------------------------------------------------------------LNKIKV-------LF---------------------KYS-------GM---NLE--------NT--------------VTNTYE-----------------------------------------------------------------------------------------------------------------------------------------------------------------------------------------------------------------------------------------------------------------------------------------------FLNHRW----------------VYILNHAWTLAAVTFICIGISNG---QNFI--EMTCIAP-----CV--A---------MTV-----------LA--------VS--------------------KSFFHYIN-ENAVKSLLEN-------LIELE--------------------RT---------DF-------------------------ER-----TKSVQR--TEIVA--------------------------------------------------------------------TEKQLLNMVIN-------VLYVLNCSM----------ILV--------FDM-------------T-----PLIIIAIKYW--T--------------------------TNKFV-----R-----------------LLP------YLDIFV---FV----PYKFEYWVMAYILQIWA-E---------CIVLLFIGAADCL-FFT--CC-TYIRI--------HFRLLQ-YD---FERL----------------------------------------------TS--SRR-----------------------------------------------------------------------ESDGLRDDEDF---------------------------RETY-----TNL-VK-----------------RHQGLIE-----S--S-----S----ILEMI-Y--SKST-------------------L-SNFVLSSLVIC-----------------------------------LSAFNV-TV---------------------------------------------------IVVNDVTIVMTYL-------------IFLAM----S-LMQ---------VYFLC-FF-----------------------------------DMLM--------------------S-------------A--SEE----------------------------------------------VGNAV---Y-NCSW-YTE---------KA---ST------------GKDLLF-----------------------------------------------------------------TIT------------------------------------------------------------------------RS------------------------------------------------------------------------------------------------------------------------------------------------------------------------------------------------------------------------------------------------------------------------------------------------------
>BmorOR12
---------------------------------------------------------------------------------------------------MTRITDVFS--------------------------------------------------------------------LNFIFW------------------------------KFL-------GL----WG--------KS--------------APSKY------------------------------------------------------------------------------------------------------------------------------------------------------------------------------------------------------------------------------------------------------------------------------------------------NMAYTV----------------FYLFASLFVYDIFLTLNLIHTPR----KLE--TLVRETM-----FY--F---------NHL-----------VA--------VT--------------------KILMMFIM-RKKILVIFDL----------LD--------------------CE---------EF-------------------------KP-----NDENSQ-----------------------------------------------------------------------------EIMKRKTDF-----Y-YIYWRIVAV----------TSN-LSC----FML----------------VIGPLIKMLIWKI--EL-------------------------GLPVC-KF--Y-----------------FMS--------DELR---NK---------YFVIWYIYQSFG-I---------YNQMVNNLNLDTF-NCG--ML-WMAVG--------QLQILK-TK---FVNL----------------------------------------------KL--NDF----------------------------------------------------------------------ENGLDLKSRDDM--------------Q------------IERL-----RKY-LT-----------------HYEIILK-----Y--C-----A----TVQDI-L--NITI-------------------F-VQLGMSSIVIC-----------------------------------VGLCGF-VA----------------------------------------------------MPSNTETAIFMS-------------SYLIT----M-TMQ---------IFVPS-WM----------------------------------GTQIS--------------------F-------------E--CGE----------------------------------------------LMSAA---Y-CCEW--IP---------RS---KL----F-------KRSLIL-------FV-ERAKTP----VRITGLK-I---------------------------FTLSL-D--TFTS---I------------M------------------------------------------------K-----TT--------YS-------------------FFTLIR----------------------------QLQVDEVN-------------------------------------------------------------------------------------------------------------------------------------------------------------------------------------------------------------------------------
>BmorOR13
----------------------------------------------------------------------------------------TSRPYKFFNILRLCTMAPKQ---IDC--------------------------------------------------------------FEINWK-------FW---------------------KFL-------GI----WS--------EN--------------KPHRY------------------------------------------------------------------------------------------------------------------------------------------------------------------------------------------------------------------------------------------------------------------------------------------------YKYYSK----------------IFITFFVILYDVLYTINFYFVPR----QLD-LIIGEMLF-----YL--T---------ELS-----------VL--------SK--------------------VFTFIIM--RHKLKIIFEI----------LE--------------------SD---------AF-------------------------QT-----DTEEEL-----------------------------------------------------------------------------KILHRAKVF-----I-KRYWKIVAL----------VSI--TANLTHISS-------------------P--LLKNLIF--KVEL-----------------------VLPVC-SY--S-----------------FLS--------ESFL---KT---------FEYPLYFYQIVG-I---------HFHMLYNLNIDTY-FLG--LM-ILIIA--------QLDILN-VK---FRNL----------------------------------------------KS--GKD---------------------------------------------------------------------------HTQLNES---------------------------IMGL-----NKN-LD-----------------HYNEIER-----C--V----------LKHDYYY--NPIP-------------------F-YFNKQQTSRIC-----------------------------------LICILQ-SV-------------------------------------------------------PVEYYIFLA-------------TYMFI----M-IIQ---------IMVPC-CF----------------------------------GSRIM--------------------D-------------K--SIL----------------------------------------------LSSAI---Y-NCDW--TS---------NS---KD----F-------KINMRL-------FV-ERANKP----LSITGGK-M---------------------------FSLSL-A--TFTS-------------------------------------------------------------------------------------------------------------------------------------------------------------------------------------------------------------------------------------------------------------------------------------------------------------------------------------------------------------------------------
>BmorOR14
--------------------------------------------------------------------------------------------------------------------------------------------------------------------------------MSNYIF----------------------------------------------KP-----------------------------------------------------------------------------------------------------------------------------------------------------------------------------------------------------------------------------------------------------------------------------------------------------------------------------FHETYR---------------------IITFTMIAAMIYPNPATE----KRRLIYIGLMLL-------------------SVI-------------------------------------------PLAFMIV--TEMYEFFMAS--------------------------------------------------------------------------------------------------------------------------------------------------------------DLNNTIRHSTV--------------------------IGP--------FIG--------------------------------------------------------------------G----------------------------FVKS---------PF---FEI-MFVYTFFS-S---------FIYIINYVGYDGF-FGL--CI-NHACL--------KMKLYC-RA---LEDA--------------------------------------------------------------------------------------------------------------------------------MRSDSRR---------------------------HEKI-----VAV-IE-----------------EQRRTYE-----Y--I-----A----LIQDT-F--NIWL-------------------G-LIYVATMIQMC-----------------------------------TCMYHIVQS--------------------------------------------------------FNIDVRYI-------------IFVIS------IIH---------IYLPC-RY----------------------------------AANLK--------------------C-------------M--AAE----------------------------------------------TPTLI---Y-CCGW-------------ESVSDLR----I-------KRMMPF-------MV-ARSQVI----VEITAFN-M---------------------------FAFDM-E--LFVW---I------------M------------------------------------------------K-----TS--------YS-------------------MFTLMR----------------------------S--------------------------------------------------------------------------------------------------------------------------------------------------------------------------------------------------------------------------------------
>BmorOR15
--------------------------------------------------------------------------------------------------MMTLVYQTDI--------------------------------------------------------------------FKPNVF-------FW---------------------KMF-------GI----WA--------DR---------------KSSKT-----------------------------------------------------------------------------------------------------------------------------------------------------------------------------------------------------------------------------------------------------------------------------------------------YKYYSF----------------VFLFITLIMYNSLLAINLLYTPL----KIE--LLIREVI-----FC--F---------TEI-----------TV--------TT--------------------KVLMILFK-RNKILDAFDL----------LN--------------------KN---------EF--------------------------------RGNSEE---------------------------------------------------------------------------SSAIIQKNNSA-----Y-KTYWKLYAI----------LSN--------FAY-------------SSQVLGPLIVKLIWKT--KL-------------------------ELPICNYY--------------------FLN--------EELR---------HD---FFSGWYIYQSFG-M---------YGHMMYNVNIDTF-ISG--LL-MMAVT--------QLKIIQ-TK---LLSL----------------------------------------------KL--NPR----------------------------------------------------------------------ERKMDRGLMNIT--------------E------------VLKL-----NEI-LK-----------------HYELVLK-----Y--C-----S----TVQSI-L--DVAM-------------------F-VQFGVASAIIC-----------------------------------VAMCGL-IM----------------------------------------------------VRSSTETLLFMV-------------TYLFA----M-TLQ---------IFVPA-WM----------------------------------GTQLH--------------------F-------------Q--SQE----------------------------------------------LVFAA---Y-NSEW--IP---------RC---QS----F-------KRSIII-------FV-ERAKIP----ITITGLK-M---------------------------FPLSL-A--TFTS---I------------M------------------------------------------------K-----TA--------YS-------------------FFTLIR----------------------------NMQTLQEE-------------------------------------------------------------------------------------------------------------------------------------------------------------------------------------------------------------------------------
>BmorOR16
------------------------------------------------------------------------------------------------------------------------------------------------------------------------------------------------------------------------------------MP-------------------------------------------------------------------------------------------------------------------------------------------------------------------------------------------------------------------------------------------------------------------------------------------------------------------------------------------------------------------------------------------------------------------------------------------------------------------------------------------------------------------------------------------------------------------------------------------------------------------------------------------------------------------------------------------------------------------------------------------------------------------------------------VSP---------ERS---------PH---YHL-GYSFQLVT-I---------CMSAYMYFGVDSVAFSS---V-IFGCA--------QIGVIK-DK---IMSI----------------------------------------------KPLGIYR----------------------------------------------------------------------NHKTYTNISRYN---------------------------RKTL-----IEC-VK-----------------HHQAVIS-----F--T-----E----LVEDT-Y--NSYL-------------------L-FQLVGSVGIIC------------------------------------GLAQC----------------------------------------------------------PITIPIAIL-------------CYLSV----M-ISQ---------LFVCC-WC----------------------------------GHELS--------------------A-------------T--SEE----------------------------------------------LHTIL---Y-NCAW--YD---------QD---VK----F-------KRDLNF-------MM-ARARRP----ILLRAGY-Y---------------------------ISLSR-Q--SFVS---I------------L------------------------------------------------R-----MS--------YS-------------------YFAVLN----------------------------QTNK-----------------------------------------------------------------------------------------------------------------------------------------------------------------------------------------------------------------------------------
>BmorOR17
---------------------------------------------------------------------------------------------MREDKMEINNSQKFY--------------------------------------------------------------------TKMIFR-------YL---------------------YSV-------GLGDWWYQ--------HE--------------DRSDSH-----------------------------------------------------------------------------------------------------------------------------------------------------------------------------------------------------------------------------------------------------------------------------------------------RKLYCL----------------WAVISNAYIFLNICNELLANFRK----DLTDVEKNDAIQ-----FS--F---------AHP-----------LI--------FA-------------------KIASFFFN--RKKIREVFGR-------------------------------------------LL------------------------EENRSVYSCGELEK-----------------------------------------------------------------------------ESMKQIKRY-------SLAFIGVSY----------MTL--VM----STI--------------------DGLRAHFKE-----------------------------GIPIR---TEV----------------TYYP--------SPSN---------SGVIVNIL-RFLVEFHW-----------WYIVSVMVAIDSLAVAS--F--VFVTF--------KFKLLQ-RY---FKDM----------------------------------------------GL--TVR--------------------------------------------------------------------RDQSNMTDEALADK--------------F------------RRDF-----IVG-VK-----------------LHENALW-----C--A-----E----NVQKA-F--GWVY-------------------S-VQVFETVALLV-----------------------------------MCLVKLVTT----------------------------------------------------NHNMIFLLANFA-------------FMLCV----IILNG---------SYMMP-------------------------------------AGDVT--------------------Y-------------E--ASE----------------------------------------------VPTSI---F-LCGW---E---------LV---RQ--TDL-------RFLVVV-------AI-QRSQVP----VIMKAFG-I---------------------------MTLSY-S--NFIA---V-------------------------------------------------------------------SL--------FK-------------------FYVQFQ---------------------------INLF------------------------------------------------------------------------------------------------------------------------------------------------------------------------------------------------------------------------------------
>BmorOR18
----------------------------------------------------------------------------------------------------------HF--------------------------------------------------------------------FDFNIK-------YL---------------------FYV-------GL----WP----SNEAKR-------------IEKIAYK-----------------------------------------------------------------------------------------------------------------------------------------------------------------------------------------------------------------------------------------------------------------------------------------------IYEYQL----------------HVLSLIFLVTTGIGTYKNHKDIIALLTNLDKTLVAYNFV---------F-------------------------------------------------------KVIVFVYK-REELRKLIEQ--------------------------------------------------------------------------------------------------------------------------------------------------------------IVQSGDQITED-------RKALMAKLV---------------------IVL--------------------------------------------------------------------------------------------------------------------------------T---------GISTVIITAFSCLALFEGEMT-IDAWM--------PFDPMK-SK---MNLF----------------------------------------------AA------------------------------------------------------------------------------------------------------------------SQIL----------------------------AATFVVP--------C-----G----------Y---------------------------RAFAMLGIVCS------------------------------------------------------------------------------------------------------------------------------------------------LILYL-------------------------------------RDQLV--------------------D-------------L--QNK----------------------------------------------IRDLR---F-ATGN-------------VE---KL------------RDDFKL-------IV-KKHVRL------------------------------------------------------------------------------------------------------------------------------------------------------------------------------------------------------------------------------------------------------------------------------------------------------------------------------------------------------------------------------------------------------------------------------------
>BmorOR19
-----------------------------------------------------------------------------------------------MHEFVINVQNETTKLYDQ---------------------------------------------------------------LNIILY-------IL---------------------GLQ-------GI----WV----DEIKLS-------------------------------------------------------------------------------------------------------------------------------------------------------------------------------------------------------------------------------------------------------------------------------------------------------------------RRFHVF-----------FKVVTFILHIMCGMFAGLQFFAIFTQNS-----LNSQQKSDVIV-----IG--I---------SNP---------------------MA-------------------YIFCINFIRNRNEIKDLFYH----------LA--VVLK--------------IY---------YN--------------------------------DVEIEK-----------------------------------------------------------------------------SMVNKIKSY-----LSTYVFASITI----------LVSNGII----------------------------AFFQTINS-----------------------------DEPFLGII--T-----------------AWP--------DKTD---TS---KTA-------SYARIGFY-L---------FWCIHFFRISTVFAVIV--CILISIKY--------QYKFLC-SY---FESL----------------------------------------------NK--IFD----------------------------------------------------------------------DETSSHEVKEAE--------------F------------ENAF-----CNG-IK-----------------IHTQIIW-----C--V-----R----RCQIM----CRTV-------------------FSANIMLDTFVLV-----------------------------------ILMLAMVNS-----------------------------------------------------ENDFYGLCSQM-------------SSVLV----T-VVL---------MAFFM-WT----------------------------------AGDIN--------------------V-------------Q--ASQ----------------------------------------------LPDAI---Y-GSGW---YNC-------RGKSSAR----I-------RSLVTI-------SM-NKAQQP----ILMWALG-F---------------------------VELSH-K--NFVA---I------------I------------------------------------------------K-----SA--------YS-------------------VFSVFY-------------------------------------------------------------------------------------------------------------------------------------------------------------------------------------------------------------------------------------------------------------------
>BmorOR20
--------------------------------------------------------------------------------------------------MIQASKYPNSKTKELF--------------------------------------------------------------RKIAHI------------------------------AYI---CGLPNF----WI--------EE--------------LNLPKSFIRVYD-----------------------------------------------------------------------------------------------------------------------------------------------------------------------------------------------------------------------------------------------------------------------------------------KIVRIF----------------NVATYFFLGIEIAAHFTQHHLTNKQKFDLLLYSISHPIL-------------------------------------------NG--------------------YGVIVSRQ-VGNVKKVLLD----------LI--------------------VN---------LK--------------------------V-----KYNDPV---------------------------------------------------------------------------IEEAMIKISMT-----Y-SVSFITNCV----------LSM--LT----YTF--------------------DALLMVYKK--GVT------------------------FNVII-----T-----------------AWP--------DVED---TT----TE---ASIGRIGFHIFW-W---------LFVTRPFAVYVLV-INLTTCL-SHQYM--------NLQSYF-FH---LEDI--------------------------F-------------------KE--NLS-----------------------------------------------------------------------QNEKEAKYEAE------------------------------------YKIGVM-----------------LHANTLR-----C--T-----R----RCHMV-W--NGVM-------------------S-GQIIFNISLIV-----------------------------------IIMAQM-MP-------------------------------------------------------FLSAPVSSC-------------GMLVT----SQFRS---------VHRFY-------------------------------------------------------------------------------ASR----------------------------------------------LATAM---Y-CSGW---Q--------------------N-----------------------CRGKSS----VSIRNMV-M---------------------------NTIAV-A-----Q-------------------------------------------------------------------------------------------------------------------------------------------------------------------------------------------------------------------------------------------------------------------------------------------------------------------------------------------------------------------------------
>BmorOR21
-------------------------------------------------------------------------------------------------MNKNMNKNHYI--------------------------------------------------------------------LKTYCD------------------------------KIF---LVGSGNFWYQKT----ESRNDK-------------------------------------------------------------------------------------------------------------------------------------------------------------------------------------------------------------------------------------------------------------------------------------------------------------------TLLYKI----------------YSCVLFFTYGFMTVLEIMAAMMG----DFPEDEKRDSVT-----FA------------TSH-----------TV--------VM--------------------IKFISIIKNKELLKTLNRK----------MM--MICE-----------------------------------------------------------AHEEQT---------------------------------------------------------------------------LMDEMYRTVKI-------NVVAYCVAV----------YGS--AT----FYV-------------------FEGLRKFYNG-----------------------------SHFVTIVT--------------------YYP--------SNDD---DT---LAA---TIV-RIATTLVL-L---------MMLLTMIISVDTYTMAY---L-IMYKY--------KFITLR-HY---FKRL----------------------------------------------RE--NVD-------------------------------------------------------------------ELVAAGKARLAAEKL---------------------------AQGL-----VEG-IK-----------------MHNELLS-----L--S-----K----DIDKA-F--GTVM-------------------A-LQLCQSSGSAV-----------------------------------SLLLQIAVT-----------------------------------------------------------------------------MYLLL------------------ALFLC-NA----------------------------------GEITY----------------------------------Q--ASL----------------------------------------------LSDEI---F-YCGWHKCN---------SPVLSTQ--RNI-------RDIVLI-------AI-LRAQSP----LVMKAFKMV---------------------------VRSTY-S--VFAL------------------------------------------------------------------------------------------------------FYAQNK-------------------------------------------------------------------------------------------------------------------------------------------------------------------------------------------------------------------------------------------------------------------
>BmorOR22
-------------------------------------------------------------------------------------------------MNKNMNKNHYI---LKT--------------------------------------------------------------YCDKIF-------LV---------------------GSG-------NF----WY--------QK----------------TESRNDK--------------------------------------------------------------------------------------------------------------------------------------------------------------------------------------------------------------------------------------------------------------------------------------------TLLYKI----------------YSCVLFFTYGFMTVLEIMAATMG----DFP-DDEKRDSV-----TF--A---------SSH-----------TL----I---MI--------------------KFISIIK--NKELLKTLNR-------KMMMI----CE--------------AH---------EE-------------------------QT--------------------------------------------------------------------------------------LMDEMYRIVKI-----N-VVAYCVAVY----------GSV--TF----FVF-------------------E-GLRKFYDG-----------------------------SHFVT-IV--T-----------------YYP--------SKDD---DT----ML---ASI-FRIATTLVLL---------VMMLSMIISVDTY-TMA--YL-IMYKY--------KFITLR-HY---FKRL--------------------------R-------------------EN--VDE---LV------------------------------------------------------------------AAGKARLAAEK--------------L------------AQGL-----VEG-IK-----------------MHNELLS-----L--S-----K----DIHKA-F--GTVM-------------------A-LQLCQSSGSAV-----------------------------------SLLLQI--A--------------------------------------------------------------VT-------------MYLLL------------------ALFLC--------------------------------------------------------------N----------------AGE------------------------------------------------------------------------------------I------------------------------------------------------------------------------TYQ--------------------------------------------------------------------------------------------------------------------------------------------------------------------------------------------------------------------------------------------------------------------------------------------------------------------------------------------------------------------------------
>BmorOR24
--------------------------------------------------------------------------------------------------MPEELFLDRS--------------------------------------------------------------------IKKIES-------YF---------------------RWM---GINIRSGDNNNK----KDVFKI-------------------------------------------------------------------------------------------------------------------------------------------------------------------------------------------------------------------------------------------------------------------------------------------------------------------RCIYFI----------------NFVLLNTDVLGAIFWFRSGLEQG---KTFT--EVTYNAP-----CL-TF---------SFL-----------AN--------FK--------------------MLSLIFY--EKTVHELIAA-----LQKLEIK--------------------HF---------LR-----------------------QNCAEELKMLKDEKN---------------------------------------------------------------------------FLHAVFKGSKI-------VNYASILTF----------GCS------------------------------PLVLIASNYYKTGRMDY----------------------LLPLI-----V-----------------LYP--------FDVD---NI----TV---WPI-IYVRQIWS-V---------ITAVIGVCATDYL-FYT--FC-VYIST--------QFRLLG-HS---IERV----------------------------------------------VP--NNG-----------------------------------------------------------------------LSVRTRLNGNL---------------------------RMKF-----VEN-LK-----------------WHQELIR-----A--A-----S----LLEQI-Y--TKST-------------------L-YNFVTSSVIIC-----------------------------------LTGFNVAVV------------------------------------------------------EDFAVILSFL-------------FFLFM----S-LLQ---------IILLC-FF----------------------------------GDKLM--------------------K-------------S--STN----------------------------------------------ISDAV---Y-NSKW---Y---------LT---EK----N-------VGKVLL-------MVQIRSQRA----CRLTAYG-F---------------------------AEVNL-R--AFMK---I------------L------------------------------------------------S-----TA--------WS-------------------YFALLQ----------------------------SLYSSHE--------------------------------------------------------------------------------------------------------------------------------------------------------------------------------------------------------------------------------
>BmorOR25
-------------------------------------------------------------------------------------------------------MFEKA--------------------------------------------------------------------LRSANF-------YM---------------------RVI-------GIPTDIRD--------GN--------------RTLMERLRN--------------------------------------------------------------------------------------------------------------------------------------------------------------------------------------------------------------------------------------------------------------------------------------------RWFYCI----------------NFLWLNTDVAGEITWFVKGLLNG----SSTLIENTYLIP-----CL--T---------LCI-----------LG--------NV--------------------KTFFTIKY-ANHIIDLVAI-------LKDLE----IK--------------NN---------AA--------------------------------RKNETE---------------------------------------------------------------------------IVKERLKFLTT-----S-NKFLLFVIG----------TGI--IA----FGI-------------G-----PLMLTASIYF--SSGDMKL--------------------KLPFL-----I-----------------WYP--------FDSS---DI----RY---WPF-VYVHQVWS-A---------CIACCAVYGPDCFYFTS---C-TFIHI--------HFIHLQ-ND---ITNV----------------------------------------------IV--ESS-----------------------------------------------------------------------RARKNGLYRGC---------------------------HQAF-----LEL-TN-----------------RHKDLIR-----C--V-----N----LLEII-Y--SKST-------------------L-VNVVSSSLLIC-----------------------------------VTGFNV-MV------------------------------------------------------TFCWFAAPFA-------------SFLAL----G-LVQ---------TYLLC-YY----------------------------------GDTIM--------------------C-------------S--STE----------------------------------------------VSDAV---Y-NSTW---Y-G-------TN---IS----Q-------MRDYLF-------VM-KRAQKP----CKLTAYG-F---------------------------SDVNL-R--TFSR---I------------L------------------------------------------------S-----TA--------WS-------------------YFALLI----------------------------TIYRGNGQQ------------------------------------------------------------------------------------------------------------------------------------------------------------------------------------------------------------------------------
>BmorOR26
-------------------------------------------------------------------------------------------------MSTGSAAGDSV---APH--------------------------------------------------------------LRRLRQ--------V---------------------GFC-------QL----DP--------TS--------------QSRRPILAL--------------------------------------------------------------------------------------------------------------------------------------------------------------------------------------------------------------------------------------------------------------------------------------------MHRVYH----------------RLVLAATVLYIFEQLTYAYQARN----DME--RLSRVLF-----LM--L---------CHL-----------TC--------IA--------------------KQFVFHSD-ADKINQLVVG----------LD--------------------DA---------LC-------------------------NQ-----PVETHR--LL-----------------------------------------------------------------------LLETSRRAARL-------LMLYSGCAV----------STC--IL----WAV-------------F-----P--LLDQLRG--R--------------------------TVEFA-----F-----------------WIP-------IDYRH---NA----FQ---FAV-VLAYAFYS-T---------SLVAVANTTMDAF-IAT--VL-YQCTT--------QLRILR-MN---FESL--------------------------P-------------------ER--AYA----------------------------------------------------------------------LSRKTRQDYHTV--------------T------------HELL-----VDC-LL-----------------HYKKITE-----T--C-----N----LLEQI-F--GKAI-------------------L-VQFGVGGWILC-----------------------------------MAAYQI-VD----------------------------------------------------LSVLSIEFASMI-------------LFISC----I-LTE---------LFLYC-YY----------------------------------GNEVS--------------------T-------------E--SER----------------------------------------------LVTSI---Y-SMEW--VG---------AR---LG----F-------QRGLLV-------LL-ERARRP----VRPAAGL-V---------------------------IPLSL-Q--TFLK---I------------I------------------------------------------------K-----SS--------YT-------------------FYAVLR----------------------------QTK------------------------------------------------------------------------------------------------------------------------------------------------------------------------------------------------------------------------------------
>BmorOR27
----------------------------------------------------------------------------------------------MPSSFFLPNLENPD---YPS--------------------------------------------------------------LGPTLK-------GL---------------------KYW-------GM----WQ--------SG----------------------G--------------------------------------------------------------------------------------------------------------------------------------------------------------------------------------------------------------------------------------------------------------------------------------------IKRILY----------------NSIHAFATFFVITQYVELWIIRN----NVE-LALRNLSV-----TM--L---------STV-----------CV--------VK--------------------AGTFVCW--QKYWSGIIGF-------VSNLE--------------------KE---------QL----S--------------------KN-----DAATQA---------------------------------------------------------------------------AIVKYIKYSRR-----V-TYFYWSLVT----------ATV--FT----VIL-------------A-----PLVGFLSSP-----------ERELIANG-TL--------PYPEI-MS--S-----------------WVP--------FDRS---RG----FG---YWV-TALVHTLI-C---------FYGGGVVANYDSN-AVV--LM-SFFAG--------QMKLLS-------------------------------------------------------------------------------------------------------------------------------------------------------------------------------------INC-----------------------------------S-----R------------------------------------L------------------------------------------------------------------------------------------------------------------------------------------------FDD---------------------------------------------------GNEVI--------------------S----------------NNE----------------------------------------------AMKRI---K-ECHY--------------------------------HHVYLV--------------------------------------------------------------R----------------------L--------------------------------------------------------------------------------------------------------------------------------------------------------------------------------------------------------------------------------------------------------------------------------------------------------------------------------------------------------------
>BmorOR28
---------------------------------------------------------------------------------------------MHTLALVFALLYPSN--------------------------------------------------------------------CNIIKR-------AI-------------------------------GI---------------------------------------------------------------------------------------------------------------------------------------------------------------------------------------------------------------------------------------------------------------------------------------------------------------------------------------------------------TLIIALSGGQLFWCMTYTFKCVY----ELSIFNFARNNS-------------------SNN---------------------LF--------------------FFCSSVIFKTMKYCVILVK--------------------------------------------------------------------------------------------------------------------------------------------------------------ISRHFLKGNND-----LGEDYKIVYKE---------------------YNK-------------------THDFKRLMVH-----------------------------EMKLK-----------------------YFE---------------DIQSVGPP---FHC-MFAYNFLQ-V---------CVLILNYSGFDGS-FCI--AS-IRLCM--------KLKLVV-YK---VQKA-----------------------------------------------------------------------------------------------------------------------------FAESKSVSEL---------------------------KHQL-----NDA-IK-----------------DNLDALK-----F--H-----E----QIQNVFF-------------------------IALSFDVKFSSLC-------------------------------------------------------------------------------------------------------------------------VFGTL----L-------------VFLPC--------------------------------------------------------------H-------------------------------------------------------------------------Y-ASNL------------------TK----------------------------------------------------------------------------------------------------------------------------------------------------------------------------------------------------------------------------------------------------------------------------------------------------------------------------------------------------------------------------------------------------------------------------------------------------------------------
>BmorOR29
--------------------------------------------------------------------------------------------MFDFLQNLEDSERPL---------------------------------------------------------------------LGPNFW-------LI---------------------NKT-------GLLLPKTN-----------------------------------------------------------------------------------------------------------------------------------------------------------------------------------------------------------------------------------------------------------------------------------------------------------------------------FGKLAY----------------ILVHEIVTFFVVTQYVELYVIRS----DLDLVLTNLKIS-----ML------------SIV-----------CI--------VK--------------------VNTFVFW--QTSWREVLEY----------VNEADKFE--------------RN---------QT--------------------------------DETRGK---------------------------------------------------------------------------IIETYTKYCRR-------LTYFYWSLV---------------------FTT--------------------------------------------------------------------------------------FLT--------TTNT------------------PLMRYWSS-P---------IFREHLRNGTEDF-PHI-----FSSWM--------PFDKNH------------------------------------------------------------SPG----------------------------------------------------------------------------------------------------------------------SYCTIV-----------------WHVLLCA-------------------------Y--GAAI-------------------------------------------------------------------MAAYDT-----------------------------------------------------------------------------------------C-------------IVVIMVFF----------------------------------GEKLN----------------------------------L---------------------------------------------------LRERC---------------------------KK-------------------------ML-ANDLYN----HAFVIGQ-L---------------------------HDIHV-Q---------L------------I--------------------------------------------------------------------------------------------------------------------------------------------------------------------------------------------------------------------------------------------------------------------------------------------------------------------------------------------------------------
>BmorOR30
--------------------------------------------------------------------------------------------MSVSNLKFEVLFKPTT--------------------------------------------------------------------MSLHMN-------RS---------------------HPS---IKRNKI----WL-----------------------------------------------------------------------------------------------------------------------------------------------------------------------------------------------------------------------------------------------------------------------------------------------------------------------------LQFISL----------------MTLTVFCATGLITSLLFHDLKFG----KYMEASKNGTIA-----ML------------SFT---------------------TT--------------------FKYSLLLYLQKSLNRLIAK--------------------------------ID---------MD-------------------------YEIAKGLTPQEKA---------------------------------------------------------------------------IVLNYAKKGVI-------VSKFWLFTA----------FAITFCFPLKAFII----------------MGYRFFIKNEFRL-----------------------------EPMFD-----M-----------------TYP--------EPIE---SYKTSFPV---YFI-LFVVFFLF-G---------CYASSLFVAFDPLVPIF---V-LHACG--------QLDLLS-LR---ITKL-----------------------------------------------------------------------------------------------------------------------------FSDTKNPRII---------------------------AKEL-----KVI-IS-----------------KLQELYG-----F--V----------NFIKVNF--SILY-------------------E-YNMKITTISMP-----------------------------------LSAFQVVES-----------------------------------------------------LRRGEFNIEFT-------------YFFFG----C-ILH---------FFMPC-YY----------------------------------SNLLM--------------------E-------------R--SEN----------------------------------------------FRFAI---Y-SCGW-------------ENHNDKN----I-------RQMLLF-------ML-TRATEP----LGIATV--F---------------------------TNISL-D--TFAE---M------------C------------------------------------------------R-----QS--------YT-------------------IFNLMN----------------------------AAWA-----------------------------------------------------------------------------------------------------------------------------------------------------------------------------------------------------------------------------------
>BmorOR32
----------------------------------------------------------------------------------------------FRKSLRGSQEEPRA---NGK--------------------------------------------------------------SENVRF-------LI---------------------NSH---ILHCGL---RFN--------ET------------------NC-----------------------------------------------------------------------------------------------------------------------------------------------------------------------------------------------------------------------------------------------------------------------------------------------HTHYIA----------------KVAIFCFIVTYMLQVMELYWSKG----DQE--KLFECFS-----IL------------SFC-----------GM--------GV--------------------MKLVILRVYHQRWRFLLNQ----------------------------------------------------------------------------------------------------------------------------------------------------------------VSILENRHL-----------------------------------------------------------D--------------------------------------PGPLS-----------------------YDS--------DNDN---------DD---NEI-VTFITKYT-D---------KFKRTSSILIKMY-AST--LV-IYVLS--------PFVEYI------FRQF------------------------------------------------------------------------------------------------------------------------------------------------------------------RGDL-----NIA--------------------YPHILPA-----WTPL-----D----EFSVT----GYLI-------------------M-VSFETVACIYC-----------------------------------VFVHVA-FD-----------------------------------------------------------LTCVG-------------LMIFA------CGQ---------FYLLR-YR----------------------------------SERIG----------------------------------G--KGR----------------------------------------------ICRLL----------------------KS---TE----V-------RAHYRI----------------------------V---------------------------FCHGI---------------------------------------------------------------------------------------------------------------HVLLV-------------------------------------------------------------------------------------------------------------------------------------------------------------------------------------------------------------------------------------------------------------------
>BmorOR33
--------------------------------------------------------------------------------------------MIYYRKCKMELNFDKI--------------------------------------------------------------------FKIAII-------SQ---------------------KFS-------GT----YP----YTKRDK-------------------------------------------------------------------------------------------------------------------------------------------------------------------------------------------------------------------------------------------------------------------------------------------------------------------KWATHF-----------------ILMHGELTIICMLFIYNIIEFDLKAADYS--QMCRNMC-----LS--F---------VYM-----------VI--------TL--------------------LYINMLYY-QSKLKMLIET--------------------------------MK---------AE-------------------------YELAKTMSEEEQN---------------------------------------------------------------------------VILEYAKKGRW-----L-CRAWAILTT----------CGM--AQ----FFL-------------------KSIVCTIYSAIQGNFR-----------------------IVQYY-----E----------------VICP--------EVIE---RH---RNNPVIFIT-LYFCTFFY-S---------LYTSALYTSVLPLGPIF---L-LHGCA--------KLEIVR-LN---IKNL-------------------------------------------------------------------------------------------------------------------------------FDNDDYVV---------------------------QERL-----KKT-VL-----------------QMQDIYC-----Y--S-----H----EINEC-F--QILY-------------------E-FLLKATSLVLP-----------------------------------ITIFAVIQA-----------------------------------------------------LGRGQFIPEFF-------------AFIFG----A-FMV---------GTTPC-YY----------------------------------SNMLM--------------------E-------------K--SED----------------------------------------------VRMTL---Y-SCGW-ETR---------FD---LN----T-------RKCIIL-------ML-CRALRP----VSIRTI--F---------------------------RSVSL-T--TLTD---V------------F------------------------------------------------Q-----QA--------YA-------------------LFNLLN----------------------------AVWN-----------------------------------------------------------------------------------------------------------------------------------------------------------------------------------------------------------------------------------
>BmorOR34
--------------------------------------------------------------------------------------------MIYYRKSKMELNFDKI--------------------------------------------------------------------FRIAII-------SQ---------------------KFS-------GT----YP----YTKRDK-------------------------------------------------------------------------------------------------------------------------------------------------------------------------------------------------------------------------------------------------------------------------------------------------------------------KWATHF-----------------ILMHGELTIICMLFIYNIIEFDLKAADYS--QMCRNMC-----LS--F---------VYL-----------VI--------TL--------------------LYINMLYY-QSKLKMLIET--------------------------------MK---------AE-------------------------YEIAKTMSEEEQN---------------------------------------------------------------------------VILEYAKKGRW-----L-CRAWAILTT----------CGM--AQ----FFL------------------KSIIVCTIYSAIQGNFR-----------------------IVQYY-----E----------------VIYP--------EVIE---RH---RNNPVIFIT-MYFCTFFY-S---------LYTSALYTSVLPLGPIF---L-LHGCA--------KLEIVR-LN---IKNL-------------------------------------------------------------------------------------------------------------------------------FDNDDYVV---------------------------QERL-----KKT-VL-----------------QMQEIYC-----Y--S-----N----EINEC-F--QVIY-------------------E-FLLKSSSLVLP-----------------------------------ITIFAVIQA-----------------------------------------------------LGRGQFIPEFF-------------AFIFG----A-FVV---------GTTPC-YY----------------------------------SNMLM--------------------E-------------K--SED----------------------------------------------VCMTL---Y-SCGW-ETR---------FD---LN----T-------RKCIIL-------ML-CRALRP----VSIRTI--F---------------------------RSVSL-T--TLTG---V------------F------------------------------------------------Q-----QA--------YA-------------------LFNLLN----------------------------AVWN-----------------------------------------------------------------------------------------------------------------------------------------------------------------------------------------------------------------------------------
>BmorOR35
----------------------------------------------------------------------------------------MKLWQSIREFGLEYCDLPTT--------------------------------------------------------------------LQNVAS-------LL---------------------RAI---TLNIDSRHTARI--------PF-------------------------------------------------------------------------------------------------------------------------------------------------------------------------------------------------------------------------------------------------------------------------------------------------------------------ICYVMT----------------VVITLSYFYVFLVSMAWFVFVRSAETRDYLAAMVVLSLG-----IS------------SEI-----------GT--------LK--------------------FFYTFIY--IKKVQRIVRE----------YL-------------------------------EC-------------------------DHMVVPESRFADN---------------------------------------------------------------------------VLKTMRNVKKR-------AILYWVVVI----------GNG--VV----YVT------------------KPLFMSGRHHM--ED-------------------------RYIVY-----G-----------------LEP--------MFES---------PN---YEV-AYFLMMFG-L---------CFICYPPANVTVF-LIV--VV-GYTEA--------QMIALG-EE---MLRI--------------------------W-------------------ED--AVAHYNNKY---------------------------------------------------------HTVGALTNSSEKNKIINQY--------------V------------KFRL-----TEI-IK-----------------MHTTNIQ-----L--L-----R----QVEFV-F--RSAI-------------------A-MGYVFLVLGLI-----------------------------------AELLGG-LE-------------------------------------------------------NTYLQIPFA------------------------LIQ---------VLVDC-YT----------------------------------GQKVM--------------------D-------------A--SSL----------------------------------------------FEQAV---Y-DCKW--EN---------FD---KS----N-------MKTVLL-------IL-QNSQKS----MRLSVGG-I---------------------------TVLGF-S--CMMS---V------------M------------------------------------------------K-----SI--------YS-------------------AYATLR----------------------------TTMS-----------------------------------------------------------------------------------------------------------------------------------------------------------------------------------------------------------------------------------
>BmorOR36
-------------------------------------------------------------------------------------------MVFNSKKNIISLFSLLEDSRHPS--------------------------------------------------------------VGPHLR-------LL---------------------SLT-------GI----WY--------PN-------------------------------------------------------------------------------------------------------------------------------------------------------------------------------------------------------------------------------------------------------------------------------------------------------------------SKTNIT----------------LLKRACFYVIVLFFVSQYLKCII----KFKIDSLQLILE---------Y---------APF-----------HM--------GI--------------------VKTCFFQKDYNVWQDLVSF--------------------------------IS---------KT-----------------------ERDQIAKKDPKSIKT---------------------------------------------------------------------------IQSYISRNRKI-------TYSFWALAF-------IANIGV--------FSK-------------------PYQNNQSDVN--GTVTY----------------------NHLFD-----G-----------------YTP---------FSE---EP----PG---YYF-SMGIETIL-G---------HVVSFYVLGWDTL-VVS--IM-IFFAG--------QMQMSR-LQ---CSRM----------------------------------------------IN--GSP-------------------------------------------------------------------------------ERT---------------------------HKNI-----IKC-HK-----------------FHTDLIK-----Y--Q-----K----QFNSL-I--SPVM-------------------F-VYLFVSSINLS-----------------------------------VCIVQI-AE----------------------------------------------------IEDDFATVLSSF-------------IFLLA----C-LIQ---------LLLFY-WH----------------------------------SNEVT--------------------V-------------Q--SEL----------------------------------------------VSYST---F-ESNW--TS---------TQ---NK----L-------QKEVAL-------LG-LTTSKT----LVFTAGS-F---------------------------NHMTL-A--TFISVSLT-----------------------------------------------------------------------------FE-------------------LFELID-------------------------------------------------------------------------------------------------------------------------------------------------------------------------------------------------------------------------------------------------------------------
>BmorOR37
----------------------------------------------------------------------------------------------MELGCSRHLKLPCS--------------------------------------------------------------------LHPIGI------------------------------SKH---GNTLSELLIYFP--------AI--------------PKITYA-----------------------------------------------------------------------------------------------------------------------------------------------------------------------------------------------------------------------------------------------------------------------------------------------ILAVLL----------------TVYYYIYLCSITWFVFVRCPQTG---------DLAAASI-----VF--S---------LGV-----------SS--------EI--------------------GAIKLFI--IAKLRDITGE----------YL----QC--------------EA---------DM-------------------------AP-----GRLRAR---------------------------------------------------------------------------VGRSLRTVRRR-------AFVYWLVLV----------VNA--FA----YDL-------------M-----PAFLPGRHLS-----------------------------EDVFV-IY--G-----------------FEP--------MFES---------PN---FEI-ASTLMGVS-V---------VFICYTAGSISAF-LIV--IV-GYSEA--------TMLALS-DE---ISCV--------------------------W-------------------DD--ACA-------------------------------------------------------------------------SECQQPNDF--------------I------------RARL-----GKI-VA-----------------IHTKQIR-----L--I-----R----EVEVV-F--RGAL-------------------A-GGFACVAFGLI-----------------------------------AALLGG-LE-------------------------------------------------------NTFLQLPFC------------------------VIQ---------ISVDC-FV----------------------------------GQRLR--------------------D-------------A--NVA----------------------------------------------FETAV---Y-NCKW--EY---------FD---KS----N-------MKTVLL-------IL-QNSQKT----MGLTAGG-V---------------------------AALDF-T--SLMT---I------------F------------------------------------------------K-----SV--------YS---------------------GVHH----------------------------SQTDD----------------------------------------------------------------------------------------------------------------------------------------------------------------------------------------------------------------------------------
>BmorOR38
-------------------------------------------------------------------------------------------------MNLSQSVNEQA---NEY--------------------------------------------------------------VKMRLE------------------------------RIS-------KIHSPMLP--------FE--------------DIQDFRELCCIP-----------------------------------------------------------------------------------------------------------------------------------------------------------------------------------------------------------------------------------------------------------------------------------------LAVYAV-----------TGSITASYVYAFLISLLWFLFARCTDPE----DFQ-VAMVVFSL-----GI--S---------SEI-----------GS--------TK--------------------FFNSIIY--IKELRKLFKD--------------------------------YL---------LY-------------------------DA-----TCPAQG--RLRLH--------------------------------------------------------------------LLTTLRYVKRR-------AIIYWLVII----------GNG--FI----FAI-------------K-----PLLVEGRHLA--QD-------------------------DLVLI-----G-----------------LEP--------MRQS---------PN---YEI-AYAIMTMG-V---------CFICYPPAHVTMF-LII--IV-GYTEA--------QMLALS-EE---LKHL--------------------------W-------------------ND--AIEHYEKHS----------------------------------------------------------RTEREADAAMKSKILNSF--------------V------------NFRL-----VQI-IK-----------------SHSTNVN-----L--I-----G----RVENV-F--RGSL-------------------A-VGYVFLIVGLI-----------------------------------AELLGG-LE-------------------------------------------------------NTYLQVPFA------------------------LIQ---------VAIDC-FI----------------------------------GQRVN--------------------D-------------A--NID----------------------------------------------FEKAV---Y-DCKW--EN---------FD---KR----N-------MKIVLL-------LL-QNAQKT----VSLSAGG-I---------------------------AKLNF-S--CFMS---V------------I------------------------------------------------K-----SI--------YS-------------------AYTTLR----------------------------TTMK-----------------------------------------------------------------------------------------------------------------------------------------------------------------------------------------------------------------------------------
>BmorOR41
---------------------------------------------------------------------------------------------------MMGNSTDLF--------------------------------------------------------------------LDRTKS-------IL---------------------NFF-------AM----WR----SFEKPI-------------------------------------------------------------------------------------------------------------------------------------------------------------------------------------------------------------------------------------------------------------------------------------------------------------------PLKVYM----------------AFIMTTQYLFLIFEIIYIVNVWG----DMA--EVSEASI-----LL--F---------TQA-----------SV--------CY--------------------KITSFISK-TNNFVILLGL----------IE--------------------SE---------IF--------------------------------SAQTELHEKI-----------------------------------------------------------------------LILKARKIKRL-------CMFFLVNAV----------TTC--SL----WAV--------------------IPLLDISSK-----------------------------MLPFK-----I-----------------WMP--------ASTG---ES----PH---YEL-GYLYQMIT-I---------YISAFLFIGVDSVPLSM---I-MFGCA--------QLEIIM-DK---IGKV----------------------------------------------KSRPLDQ----------------------------------------------------------------------QPMQRQAVLNSN---------------------------YELL-----VEC-VR-----------------RYQSVVR-----F--I-----E----LTEKT-Y--HANI-------------------F-FQLSGSVLIIC-----------------------------------NIGFRIAIV-----------------------------------------------------DSNSLQFYSML-------------TYLVT----M-LSQ---------LFQYC-WC----------------------------------GHELT--------------------I-------------R--GEE----------------------------------------------LRETL---Y-QSPW--HE---------QD---IR----F-------RKVLII-------TM-ERMKRP----IIFKAGH-Y---------------------------IPLSR-P--TFVA---I------------L------------------------------------------------R-----CS--------YS-------------------YFAVLN----------------------------RVRNE----------------------------------------------------------------------------------------------------------------------------------------------------------------------------------------------------------------------------------
>BmorOR42
------------------------------------------------------------------------------------------------------MDIPKFEELLKQ--------------------------------------------------------------IQMNFW-------LM---------------------GIP---FDNPKI-----------------------------------------------------------------------------------------------------------------------------------------------------------------------------------------------------------------------------------------------------------------------------------------------------------------------------------QIRYYV----------------LLLTLSLMLIDEIAFFGSRMSSE----NFL--ELTQLAP-----CI--C---------IGV-----------LS--------VL--------------------KILALTAK-RQKIYELTQN----------LE--CLHK--------------II---------LN--------------------------------DTRKTE---------------------------------------------------------------------------LVRKNLVLIKF-----I-TKYFFVLNA----------VLI--FV----YNF-----------------SSPVIIAYNYIV--SNEVQFVLPYAV---------------LLPFK-TD--S-----------------WIP--------------------------WLI-VYVYSIFC-G---------FTCVLYYATVDVL-YCV--MT-SLVCN--------NFSLIS-FK---LQKV----------------------------------------------NR--NT--------------------------------------------------------------------------------------------------------------AHLL-----KEV-VK-----------------EQQYVLK-----L--A-----E----DLENI-F--TAPN-------------------L-FNVLIGSVEIC-----------------------------------ALGFNL-MI------------------------------------------------------GDLTQIPGCI-------------LFLSS----V-LLQ---------ILIMS-VF----------------------------------GENLI--------------------S-------------E--SSR----------------------------------------------IAEAA---F-LCKW--YE---------MD---QK----S-------KKTILT-------IM-IRSHKP----KKLTAYK-F---------------------------SIISY-G--SFSK---I------------I------------------------------------------------S-----TS--------WS-------------------YFTILR----------------------------TMYTPPGTKFQDDL-------------------------------------------------------------------------------------------------------------------------------------------------------------------------------------------------------------------------
>BmorOR45
------------------------------------------------------------------------------------------------MKVLDNVNHAVK--------------------------------------------------------------------VTMNCC------------------------------RLY-------GL----FV--------SD--------------DLTKRQLII--------------------------------------------------------------------------------------------------------------------------------------------------------------------------------------------------------------------------------------------------------------------------------------------MRAFSL----------------MLYLFFVGFFITTQSALIITMWG----DLN--LMTNVGL-----VL--G---------THL-----------TL--------SA--------------------KVFTLHYK-EKEITNVIYK----------------NE--------------VR---------LR----A--------------------ET-----REQGKY---------------------------------------------------------------------------IISEMNRETTL-----F-MRLFIPFGM----------GTV--TA----WLL-----------------CTP--------------------------------------KGELY-TP--A-----------------WYP--------CNTT---KS----PA---HEI-ILAHQGIA-V---------ILTATLEIAIVLL-MTS--IV-AVCRC--------RLKLVG-LS---FETI--------------------------C-------------------DD--LPS---------------------------------------------------------------------NIMNKLTADEQVI--------------V------------AKRV-----REN-VI-----------------EHQAVLE-----C--I-----N----DIQDC-F--SSAM-------------------L-VHIAISTMIIC-----------------------------------ATAYQL-AV---------------------------------------------------EKSLDLTQRMTMA-------------SFLGG----M-STE---------IFLFC-YQ----------------------------------GGHLS--------------------I-------------D--SME----------------------------------------------VATAV---Y-SCPW--YT---------FP---TS----L-------KRSLLV-------IM-IRAQQP----ALLTAGG-F---------------------------APLLL-D--TFVS---I------------M------------------------------------------------K-----AS--------YS-------------------FFTVLQ----------------------------NASE-----------------------------------------------------------------------------------------------------------------------------------------------------------------------------------------------------------------------------------
>BmorOR46
-----------------------------------------------------------------------------------------------------AATYVQI--------------------------------------------------------------------ADLIDI----------------------------------------------WG---------D-------------------------------------------------------------------------------------------------------------------------------------------------------------------------------------------------------------------------------------------------------------------------------------------------------------------LDLMAE----------------TSLLLFMELAVISKILTLIFKYD---------KIMEIIN---------G-------------------------------------------------------TEDILCSENRLEGQKIIAS--------------------------------------------------------------------------------------------------------------------------------------------------------------IDKETTRFFQY-----YTSSVIFTTFF---------------------WFL------------------------GEHSS-----------------------------TFFIR-----A-----------------KYP--------FNEL---KS----PG---YEF-ALIHQCMM-M---------VFTGYFEFNINIF-FAS--VV-AGCRC--------RLKLVA-LS---LRNI--------------------------------------------------CIN-----------------------------------------------------------------IPVNKKNLITPEEEKLI---------------------------TERL------HCAIS-----------------QHKYALD-----A--A-----E----DVKHC-L--SKVL-------------------L-VQLTVSIVIIC-----------------------------------TTAYQMAVV---------------------------------------------RILYWWQEKINYYASLTMA-------------GYLFG----T-SLE---------VFLFC-YQ----------------------------------GEFLR--------------------E-------------S--SEE----------------------------------------------IADAA---Y-ECPW--YT---------LT---RP----L-------KKTLLI-------IM-TRAQRP----ATLTAGG-F---------------------------VTLDI-T--EYMA---I------------M------------------------------------------------K-----AS--------YS-------------------FFTVLQ----------------------------QVSE-----------------------------------------------------------------------------------------------------------------------------------------------------------------------------------------------------------------------------------
>BmorOR47
-------------------------------------------------------------------------------------------------MKLVFDNFIFA--------------------------------------------------------------------LKVTLN-------WC---------------------RYF-------GI----FI----PDELTG--------------RRQKLL-----------------------------------------------------------------------------------------------------------------------------------------------------------------------------------------------------------------------------------------------------------------------------------------------VQAYSV----------------FMFMLFIGFFIITQIILFILVWG----DLS--LMTDVGL-----VLGTN---------LAL---------------------SA--------------------KIAVFFFK-REELASILKK--------------------------------ND------------------------------------DTLRFETREEGKK---------------------------------------------------------------------------IISEIDRETNA-----F-MKVFFCFGV----------GTV--IA----WFL------------------------STPKG-----------------------------ELHIA-----T-----------------WYP--------CDTK---RS----PA---YEI-IMIHQLAI-------------------TADLLMLSM---I-AVCRC--------RVKLVG-LY---LQTI--------------------------------------------------CDD-----------------------------------------------------------------LPCNVKNKLTSDEEVIV---------------------------AKRI-----REY-VI-----------------EHQAILD-----C--I-----S----ELQNH-F--SPAL-------------------L-VQLLTSVVIIC-----------------------------------VTAYQLAVE----------------------------------------------------KSSDLLRKFTMA-------------SFLFA----M-STE---------MFTFG-YQ----------------------------------GGHLS--------------------H-------------D--SME----------------------------------------------VATAA---Y-SCPW--YT---------FP---TS----L-------KRSLLV-------IM-IRAQQP----ALLTAGG-F---------------------------TTLSL-E--TFVT---I------------M------------------------------------------------K-----AS--------YS-------------------FFTVLQ----------------------------EATD-----------------------------------------------------------------------------------------------------------------------------------------------------------------------------------------------------------------------------------
>BmorOR48
--------------------------------------------------------------------------------------------------------------------------------------------------------------------------------AAACVQ-------IA---------------------DII-------DI----WG---------D-------------------------------------------------------------------------------------------------------------------------------------------------------------------------------------------------------------------------------------------------------------------------------------------------------------------INLMAE----------------TALLLFMEFAVISKILTLLLRYD---------RIMEIIN---------G-------------------------------------------------------TEEILYFENGLEGQRIIAS--------------------------------------------------------------------------------------------------------------------------------------------------------------VDKETTRFLQF-------NSAFVVLST---------------TF----WFT------------------------GEHSS-----------------------------TFFIR-----A-----------------KYP--------FNEL---KS----PG---YEF-ALIHQCMM-M---------VFTGYTVFNINIF-FAS--VV-AGCRC--------RLKLVA-LS---IRNI--------------------------------------------------CIN-----------------------------------------------------------------IPVNKKNLITPEEEKIV---------------------------KERL------HCAIS-----------------QHKCALN-----A--A-----K----DIKNC-I--SEFL-------------------L-VQFTVSIIIIC-----------------------------------TTAYQLAVV----------------------------------------------CLFQNKAIGNIQKTSMFG-------------YILGA------SLE---------VFLFC-FQ----------------------------------GEFLR--------------------NAVR----------D--CEE----------------------------------------------IADAA---Y-ECPW--YT---------LT---QP----L-------KRTLLI-------IM-MRAQSP----VILTAGG-F---------------------------IDLSI-R--EFMG---I------------L------------------------------------------------K-----AS--------YS-------------------FFTVLQ----------------------------QVSE-----------------------------------------------------------------------------------------------------------------------------------------------------------------------------------------------------------------------------------
>BmorOR50
-------------------------------------------------------------------------------------------------MPSLLKTESLA--------------------------------------------------------------------LTLTLN-------TL---------------------SWA-------GL----IL--------RD--------------DYTKTQRII--------------------------------------------------------------------------------------------------------------------------------------------------------------------------------------------------------------------------------------------------------------------------------------------MKVYGG----------------LVFLYLFVFTAYVQIADLVVIWG----NID--FMTETSL-----IL--F---------MQL-----------AV----S---AK--------------------VLTLMLK--SKKIMEVTNE-------ADAIL----NS----------------------------------------------------EK-----KVEGQR---------------------------------------------------------------------------IIASIDKNTTL-----F-LKYYGFFVA----------FTI--IC----WFM--------------------------------------------GEN-----------TSTFF-IR--S-----------------KYP------FNELKS---------PG---REF-AFVHQCIV-V---------IFTGSFDFNVDII-IIS--LV-AVCRC--------RLKLVA-LS---LRNL--------------------------C-------------------LD--IPM---------------------------------------------------------------------NKRNLITSDEEKV--------------I------------TERL-----RNI-IS-----------------QHKRALD-----A--A-----E----AIKHY-L--SGAL-------------------L-VQLMVSIVVIC-----------------------------------TTAYQL-AV----------------------------------------------------KKSTTMQSLTMA-------------GYLFG----T-SLE---------VFLFC-YQ----------------------------------GEFLR--------------------E-------------S--SEE----------------------------------------------IADAA---Y-ECPW--YT---------LT---RP----L-------KKTLLI-------IM-TRAQRP----ATLTAGG-F---------------------------VTLDI-T--EYMA---I------------M------------------------------------------------K-----AS--------YS-------------------FFTVLQ----------------------------QVSE-----------------------------------------------------------------------------------------------------------------------------------------------------------------------------------------------------------------------------------
>BmorOR53
----------------------------------------------------------------------------------------------MALKKMLALTKGLEDPTHPL--------------------------------------------------------------LGPTLK-------AL---------------------SVF-------GL----WQ--------TG------------------SQ-----------------------------------------------------------------------------------------------------------------------------------------------------------------------------------------------------------------------------------------------------------------------------------------------KSTVIY----------------NTFHFLTFLFVITEYIDLYTVRK----ELS-KMLNNLSV-----TV--L---------STI-----------CM--------IK--------------------TLSYVCR--QSHLKVLVRE-------ISELE--------------------LE---------LM------------------------KTT-----DKNIVK---------------------------------------------------------------------------RLRQYTVYTRA-----V-TYVYWFLVV----------GIN-VVL----LTS-------------------PLLKYASSEI--YRSEIKNGTEPP---------------PLILC-----S-----------------WFP--------FDSA---RM----PG---YFW-ATMVHIIM-S---------IQGCGVVATYDMNAVAV--M--SYLKG--------QTSILK-DK---CKAI--------------------------F-------------------DE--TAS------------------------------------------------------------------------------SRDV---------------------------LNRI-----RDC-HR-----------------HHNILLR-----H--Y-----Y----MFNSL-L--SPIM-------------------F-VYMLICSFTIC-----------------------------------CSIIQL-DS----------------------------------------------------SETTISQRIWII-------------QYSIG----Q-ISQ---------LFLYC-WH----------------------------------------------------------------------------SNE-------------------------------------------------------------------------FA---AK----V-----------------------KKKHFP------------L---------------------------FPINL---------------------------------------------------------------------------------------------------------------F-----------------------------------------------------------------------------------------------------------------------------------------------------------------------------------------------------------------------------------------------------------------------
>BmorOR54
------------------------------------------------------------------------------------------MGLNTIKEFFVNVKRRFQ---DVS--------------------------------------------------------------IDSLLW-------IV---------------------NIV---PSLAGF----SI--------RS--------------DRVSAP-----------------------------------------------------------------------------------------------------------------------------------------------------------------------------------------------------------------------------------------------------------------------------------------------FWIVHW----------------SLLVYVYAVGNAVYQWKFANEAI----DYITSFINVSLL-----IL--I-----------------------------G---NN--------------------SWWFLAN--RRLLKSVLHK----------IE----VN--------------DE---------LS-------------------------RR-----SEQSRL---------------------------------------------------------------------------KHKKLLKIIKR-----I-VLVFYMSNY----------VNA--SF----IYL-------------------PNRVDVLNNY--A--------------------------MTPCV-----G-----------------MEP--------LTVS---------PN---REL-CLTILCMQ-E---------FSIMTVVLNFQAL-LLC--FI-AHTAV--------MFQILA-DE---IMAL----------------------------------------------NN--YEN---------------------------------------------------------------------------LEEHQAY---------------------------VKEM-----LPIFVK-----------------RHSLTLS-----A--V-----D----NYKSL-Y--SVPL-------------------G-VNFGSNALTIL-----------------------------------LILYL-----------------------------------------------------------PVLEWFKFI-------------PIFVF----C-FML---------FFLYC-FL----------------------------------CQKLV--------------------N-------------A--SEA----------------------------------------------FETAI---Y-CCGW--EN---------FA---LR----E-------MKMIYV-------ML-HQAQKP----VELLAAD-I---------------------------VPVNM-N--TFATTLQA------------M----------------------------------------------------------------YK--------------------FVTVV----------------------------KF-------------------------------------------------------------------------------------------------------------------------------------------------------------------------------------------------------------------------------------
>BmorOR55
------------------------------------------------------------------------------------------MCFLKIKQQIIDIQKHFK---DYS--------------------------------------------------------------LNGSLW-------IV---------------------NLL---PRLMGF----NL--------RA--------------DKVGVF-----------------------------------------------------------------------------------------------------------------------------------------------------------------------------------------------------------------------------------------------------------------------------------------------FWTIYI----------------LLLVYVFGIGIFVYLWKHVDTMS---------GLMKSYL-----NL--S---------LIL-----------VI----V---NN--------------------SCWFLSK--RSLLNKVLKK--------------------------------IH---------LI--------------------------E-----DLSCES--EHALA--------------------------------------------------------------------KYRRVFKIVTH-----LLLASYVLFYF----------TEI-YFM----FLF-------------R-----NYDLLEDYS------------------------------LAPCV-----G-----------------LEP--------LSSS---------PN---SEI-CLIIVLIH-E---------FISTTVMMSFAAL-FLV--LI-AHTAV--------MFLVLA-ED---MTKL----------------------------------------------TD--LIN---------------------------------------------------------------------------LADHRKM--------------I------------RESL-----RSL-IH-----------------RHSLLLQ-----I--V-----Y----ELRLL-Y--SVPL-------------------G-INFISNAMSIL-----------------------------------VLLCL-----------------------------------------------------------PIHEWPSFL-------------HIIGY----C-FFA---------FFLYC-FL----------------------------------GQNVI--------------------N-------------A--SEK----------------------------------------------FIDAI---Y-CCGW--EH---------FG---VA----E-------KKLVHV-------ML-RQAQKP----VEIIALG-M---------------------------ISVNM-N--TYVEALQL------------I----------------------------------------------------------------YK-------------------FVTVLKI------------------------------------------------------------------------------------------------------------------------------------------------------------------------------------------------------------------------------------------------------------------
>BmorOR56
------------------------------------------------------------------------------------------------MKLLEKLEDPDR----PL--------------------------------------------------------------LGPNVK-------AL---------------------KFW-------GL----LL--------PE------------------SR-----------------------------------------------------------------------------------------------------------------------------------------------------------------------------------------------------------------------------------------------------------------------------------------------SKKYFY----------------LFMHFAVTVFTATEYIDVWFVKS----DLA-LLLNNLKI-----TM--L---------ATV-----------SV--------LK--------------------VTTFLLW--QNAWRDLIGY----------VS--------------------RA---------DL----E--------------------QR-----ATSDSR----KLA--------------------------------------------------------------------LINGFTGYCRK-----I-TYYYWFLMY----------TTV--AI----VTV-------------Q-----P--IFKFFSS--AAYRLDVQSGNG-----TY--------LQVVS-----S-----------------WIP--------WDKN---TL----PG---YLL-ASIYQTYA-A---------IYGGGWITSFDTNAIVI--M--VFFRA--------ELELLR-ID---CAAL--------------------------F-------------------DD--EKSFGDMAF-------------------------------------------------------------------------------------------------------MRRL-----KEC-HR-----------------RHTELVK-----H--S-----R----LFDSC-L--SPIM-------------------L-LYMFVCSVMLC-----------------------------------VTAYQI-TI-------------------------------------------------------ETNPMERFL-----------MTEYLVF----G-VAQ---------LFMYC-WH----------------------------------SNDVL--------------------Y-------------A--SQD----------------------------------------------LSRGP---Y-ESAW--WS---------RD---VK----Y-------RKNLYI-------LV-AQFNKV----IVFSAGP-F---------------------------TKLTV-A--TFIR---I------------L------------------------------------------------K-----GA--------YS-------------------YYTLLS----------------------------QSQMNKT--------------------------------------------------------------------------------------------------------------------------------------------------------------------------------------------------------------------------------
>BmorOR57
---------------------------------------------------------------------------------------------------MPSLIKNRI--------------------------------------------------------------------FGLTLT-------LN---------------------TLS-------------WAGLILRDDYTK---------------TQRII-----------------------------------------------------------------------------------------------------------------------------------------------------------------------------------------------------------------------------------------------------------------------------------------------MKVYGG----------------LVFLYLFVFTAYVQIADLVVIWG----NIDFMTETSLIL-----FM------------QLA---------------------VS--------------------AKVLTLMLKSKKIMEVTNE--------------------------------AD------------------------------------AILISEKKVEGQR---------------------------------------------------------------------------IIASIDKNTTL-----F-LKYYGFFVA----------FTI--IC----WFM------------------------GENTS-----------------------------TFFIR-----S-----------------KYP--------FNEL---KS----PG---REF-AFVHQCIV-V---------IFTGSFDFNVDII-IIS--LV-AVCRC--------RLKLVA-LS---LRNL--------------------------------------------------CLD-----------------------------------------------------------------IPMNKRNLITSDEEKVI---------------------------TERL-----RNI-IS-----------------QHKRALD-----A--A-----E----AIKHY-L--SGAL-------------------L-VQLMVSIVVIC-----------------------------------TTAYQLAVK-----------------------------------------------------KSTTMQSLTMA-------------GYLFG----T-SLE---------VFLFC-YQ----------------------------------GEFLR--------------------E-------------S--SEE----------------------------------------------IADAA---Y-ECPW--YT---------LT---RP----L-------KKTLLI-------IM-TRAQRP----ATLTAGG-F---------------------------VTLDI-T--EYMA---V--------------------------------------------------------------------------------------------------SLISNT-------------------------------------------------------------------------------------------------------------------------------------------------------------------------------------------------------------------------------------------------------------------
>BmorOR60
-----------------------------------------------------------------------------------------------------MVRPCRY--------------------------------------------------------------------FAIHFI-------LL---------------------RFL-------GL--GWWH--------HP----------------------------------------------------HENETRNYPGL----------------------------------------------------------------------------------------------------------------------------------------------------------------------------------------------------------------------------------------------------YLYYSI----------------LTQLVWVVGLVGLETIDPFVGEK----DMD-RFMFSLSF-----VI--T---------HDL-----------TL----I---KL----------------------YIFYFR-NVEIQDIVRT----------IE--------------------ID---------LY------------------------------------RY--YQNDD--------------------------------------------------------------------KIRATIRISRI-----F-TAAFLFFGW----------VTI--GN----ANI-------------------Y-GIVQDLRW--KDIVKNLNETTSKPLR-TL--------PQPIF-IP--W-----------------PYQ--------EDKH--------------YIL-TFILETMG-L---------LWTGHIVMTIDTF-IAS--VI-LHMST--------QFAILR-EA---IVTA--------------------------Y-------------------DR--TMI---ALSEGALQSGVLCENSNGNEENNQIFL----------------------------------------ESFYSKEHIESV--------------L------------ESTL-----LSC-IR-----------------QHQLLIG-----C--V-----E----KFSKT-Y--SYGF-------------------M-TQLLSSMAGIC-----------------------------------VVMVQV--S-------------------------------------------------QGASSFKSVRLVTSL-------------AFFFA----M-VIQ---------LAIQC-FT----------------------------------GNELT--------------------I-------------Q--AER----------------------------------------------IADAV---M-ESKW---E-K-------MP---VR----L-------RRLLLV-------TM-MRAQRP----LHLTAAG-F---------------------------AYIDN-T--CFLS---I------------L------------------------------------------------K-----AA--------YS-------------------YYAVLS----------------------------QKQG-----------------------------------------------------------------------------------------------------------------------------------------------------------------------------------------------------------------------------------
>BmorOR63
-----------------------------------------------------------------------------------------------MKLWIRNANFTIS--------------------------------------------------------------------LSLTLL------------------------------RCL-------GF----WS--------PD--------------GLAGNKRLL--------------------------------------------------------------------------------------------------------------------------------------------------------------------------------------------------------------------------------------------------------------------------------------------YNCYSF----------------VFFMFLLGIYILIQVVDMIKIWG----DLP--LMTGTAF-----LL--F---------TNF-----------AH--------AT--------------------KVINIVIR-KNRIQRVIQQ--------------------------------AN------------------------------------AVLMGVQSEEARR---------------------------------------------------------------------------IVKSCDFETSI-----QLCLYFLLTFV----------TTVG-------WAT------------------------SAEKH-----------------------------QLPLR-----A-----------------WYP--------YDTS---KS----PA---YEL-TYIHQVAA-L---------LIAAYINVAKDSL-VSS--LI-AQCRC--------RLRLVG-LA---LASL----------------------------------------------GQDLKID---------------------------------------------------------------------YQSQLSPAQENIL---------------------------NLRL-----KTC-VL-----------------EHQTVLA-----A--V-----T----ELQAC-F--SKPT-------------------F-AQFTVSLIIIC-----------------------------------VTAFQLVSQ-----------------------------------------------------TGNLVRLLSMG-------------TYLMN----M-IFQ---------VFIYC-YQ----------------------------------GNKLS--------------------V-------------E--SSE----------------------------------------------IAGSV---Y-FSPW--YL---------GS---VK----L-------RRALLI-------VM-VRSRRV----AKLTAGG-F---------------------------TTLSL-A--SFMA---I------------I------------------------------------------------K-----AS--------YS-------------------LFTLLQ----------------------------QVKQKK---------------------------------------------------------------------------------------------------------------------------------------------------------------------------------------------------------------------------------
>BmorOR64
----------------------------------------------------------------------------------------------MGVSNGRGTVKPFL---YPL--------------------------------------------------------------VDELDY------------------------------NLI-------VGVHLPFE-----------------------------------------------------------------------------------------------------------------------------------------------------------------------------------------------------------------------------------------------------------------------------------------------------------------------------YKTPSR----------------YPLAYITVVIAFIYVSYFVMVTD----LIMQAHLLHLLC-----QF------------NVL----------------------------------------------------ADCFENMLND--------------------------------CV-------------------------------------------KGFEGP---------------------------------------------------------------------------LVSLHEYIHPL-------IDEFEYNLM----------VGL---------------------------------------------------------------------RLPFS----------------------------------FDTP---------LR---YLF-TYVIVLIA-F---------NYTAHYVMVTDLI-MQS--YL-IPLIC--------QYAVLA-DC---FENI-----------------------------------------------------------------------------------------------------------------------------------LIDC---------------------------SNDY-----GDH-AR-----------------RNDIVYS-----R--S-----M----ELRAI-L--SRPM-------------------L-GQLASSGLLIC-----------------------------------FVGYQATTS-------------------------------------------------------ISVNIVKCL-----------MSLFYLG----YNMFT---------LFVVCRWC-----------------------------------EEIT--------------------N-------------K--SLN----------------------------------------------IGNAV---Y-CSGW--ES---------GMTVVPT----V-------RSTILL-------VI-LRANKP----IVFTAGG-M---------------------------YNLSL-T--SYTS---L------------V------------------------------------------------K-----GS--------YS-------------------ALTFLL----------------------------RIQHE----------------------------------------------------------------------------------------------------------------------------------------------------------------------------------------------------------------------------------
>BmorOR65
--------------------------------------------------------------------------------------------------------------------------------------------------------------------------------------------------------------------MRL-------GF-----------------------------------------------------------------------------------------------------------------------------------------------------------------------------------------------------------------------------------------------------------------------------------------------------------------------------------------------------------------------------------------EVSISEY-------------------------------------------------------------------------------------------------------------------------------LY-----------------------------------------------------------------------------------------------------------------------------------RNIFYIYTL---------------------FHI----------------------------------------------------------LLHFY----------------------------------------------------YIL----------H---------MIKLDLEAIFDDIDESV---A-LLPHR--------DTRRIE------VQKI-----------------------------------------------------------------------------------------------------------------------------------------------------L------------NGRM-----KRV-VT-----------------WHISVFK-----A--V-----E----AVSSI-Y--GPPL-------------------A-YQVMFTSIAIC-----------------------------------LIAIQI-TQ----------------------------------------------------KLENGILDIRFT-------------MLGVA----A-CLQ---------MWIPC-YL----------------------------------GTLLR--------------------N-------------K--AFG----------------------------------------------VGEAC---W-NSGWHQTP---------LG---RM----I-------RQDIII-------VL-LRAQQP----VTIKFPG-L---------------------------QSIQL-E--TFSS---V------------I----------------------------------------------------------------FN--------------LYGYYYFLLLR----------------------------WVDELTAHLVLSGYWSP----------------------------------------------------------------------------------------------------------------------------------------------------------------------------------------------------------------------
>TxiaOR2
---------------------------------------------------------------------------------------------MASLVPLKETTLETL--------------------------------------------------------------------LWYCLR-------VL----------------------SVNGLKVEGPVSNMSWR-----------------------------------------------------------------------------------------------------------------------------------------------------------------------------------------------------------------------------------------------------------------------------------------------------------------------------HRTQYF----------------VTVSLLVYYFQGGPINHMLQGED----SRI--QIGICLM-----AS------------GGM---------------------AV--------------------NKAIWFYIYRYEIADVCLQ--------------------------------AR---------IV--------------------------------EKAAGQ---------------------------------------------------------------------------SAGGLRRAQIT-------SLSFGATTM----------FSG--VV----LLL--------------------KPVFSAARALPDD-------------------------FITLP-----G-----------------LYP--------PLAS---------PN---YEI-SYFVCGAM-V---------FIGVTLTCGYRML-FAA--LT-EHCAS--------RIRLLA-VK---LETI----------------------------------------------AGATGYD-------------------------------------------------------------ANQLSEDPSKSPVSPFKEENL---------------------------DKIL-----EEI-IM-----------------RHLEVKS-----L--V-----D----KMKST-Y--DSVM-------------------G-FDFALIFIAVC-----------------------------------TLLMKMDQA-------------------------------------------------------EKLFVVQYI-------------SYV--------FGE---------VLMYC-YC----------------------------------GQHLI--------------------D-------------A--SIQ----------------------------------------------LEYAA---Y-ACGW--ER---------WA---TK----YSM-----RRAVFM-------II-NATQRP----LVLTAAR-K---------------------------LTLSY-D--TFQA---L------------M----------------------------------------------------------------RN-------------------CYTIVT----------------------------TFNARG---------------------------------------------------------------------------------------------------------------------------------------------------------------------------------------------------------------------------------
>TxiaOR13
-------------------------------------------------------------------------------------------MQAVASPADARTEYMKT--------------------------------------------------------------------FRRSYL-------IL---------------------SLT-GRNPLAPLPQGFWR--------NL-------------------------------------------------------------------------------------------------------------------------------------------------------------------------------------------------------------------------------------------------------------------------------------------------------------------KRFWFF----------------YIYNFNMYVVVVSETTYLLTALG----NAEHFLDVTSVL-----TYIGF---------VLL---------------------AV--------------------VKYTTLSSNRDTLLAAMQR--------------------------------LE-------------------------------------------KLYPALHLPPAQQ--------------------------------------------------------------------AIKELYLLRLH-----FAVNSFSWMYG----------ILI--WL----FNL-------------------FPLMEMLLEYLLGREVKM---------------------LFPYI-----L-----------------WYP--------FDPR---TN----AR---YLF-VYLVHAGA-G---------FRSACGIVGPDCV-LVT--LT-SHLCM--------LFAILH-ND---LENL----------------------------------------------MVEHDEP---------------------------------------------------------IFDGAVVQFDQISIGQHNDHARLLL---------------------------YERL-----GAL-VR-----------------KHQILIS-----A--A-----E----DIEQV-F--NMSI-------------------L-INFLASSVIIC-----------------------------------LVGFEATAK-------------------------------------------------------DIKELVKFI-------------MFLLS----S-LVQ---------LFMIC-WF----------------------------------ADKLM--------------------E-------------N--SAG----------------------------------------------LSQAV---Y-NSRW--YD---------MP---MT----I-------KKALLF-------IM-IRSKKP----SYITAFK-F---------------------------SSVSL-N--SFTR---I------------L------------------------------------------------S-----SS--------WS-------------------YFTLLR----------------------------TMYDPSNSAMKH---------------------------------------------------------------------------------------------------------------------------------------------------------------------------------------------------------------------------
>TxiaOR12
------------------------------------------------------------------------------------------MMELESSDQLQSADYRAT--------------------------------------------------------------------YRSTEL------------------------------ALG-------------WTGVNLLRDRGP--------------GVGNFL-----------------------------------------------------------------------------------------------------------------------------------------------------------------------------------------------------------------------------------------------------------------------------------------------RSYWFF----------------LLTFGNVALCVIAEIIFFFKAIG-NAENFL--DVTALAP-----CI------------GFC-----------LL--------SL--------------------QKQVTLVMHRSQVQSLVQR--------------------------------LG---------SI--------------------------------WPRGEL---------------------------------------------------------------------------SADQRAIRDHHVARLRFSVTSFSWMYA----------ILI--WL----YNL-------------------FPLLEMLVAWARGEPVVK---------------------ELPYI-----F-----------------WYP--------FDPY---TA----LA---FPI-VYTVQNVA-G---------ATAACGIVGSDCL-LVT--LT-NHLCM--------SFALLQ-DE---LKTI----------------------------------------------LPSGDAT-----------------------------------------------------SEHEKTFKALVIKNFANSHYIGSRATESA---------------------------YGML-----TSL-VK-----------------RHQILIS-----A--T-----H----ELEEI-F--NFGI-------------------L-VNFICSSIIIC-----------------------------------LVGFQATAN-------------------------------------------------------DTKVLVKFL-------------MFLLS----T-MVQ---------VYLIC-WY----------------------------------ADELL--------------------R-------------T--SDG----------------------------------------------LTAAA---Y-GSAW--CD---------AE---PR----F-------KKALLV-------LM-CRSQRP----SYITAMK-F---------------------------STVSL-N--SFMR---I------------L------------------------------------------------S-----TS--------WS-------------------YFTLLR----------------------------TMYDPSH--------------------------------------------------------------------------------------------------------------------------------------------------------------------------------------------------------------------------------
>TxiaOR10
---------------------------------------------------------------------------------------------MTMEFVDLDVELDRS--------------------------------------------------------------------LHKIQV-------VF---------------------KLI---GLNLLSNCDCKP------------------------GVINYLLEN--------------------------------------------------------------------------------------------------------------------------------------------------------------------------------------------------------------------------------------------------------------------------------------------SWHCMS----------------MLQLGMVLFCEVTYLLVALWHFT----NFH--EVLALIP-----CI------------GYC-----------IL--------GF-------------------TKIHPVSAN-RHIVKTLLLD--------------------------------IR---------DM--------------------------------WPRGRLTADEKN---------------------------------------------------------------------IVKWYLDKVKI-----VITVYFWSNTF----------LLL--VF----ILL-------------------PVLKIIYFRFYGHDVEL----------------------SLPFF-----Y-----------------WLP------FDPYTR---GV---------YEI-VLFLQMWQ-G---------SIAIWSRLGPDLL-FCV---ATNHICM--------MFKLLQ-NK---FSVA---------------AGDKRGETNGPP-------------------SS--EDH--------------------------------------------------------------------DGFRKLEMNHFNNA--------------R------------YENF-----RTL-LV-----------------THQKLIR-----M--S-----E----LLEWL-F--SFSL-------------------L-VNFMTSSVVIC-----------------------------------FCGFYVVVI-------------------------------------------------------ERFLSIMYK-------------MFLVS----A-LLQ---------IGLLC-WY----------------------------------GELLL--------------------V-------------A--SAG----------------------------------------------VCTAA---Y-NSLW--YA---------AD---AP----F-------RQSLLI-------LM-HRSQKP----VCVTTYK-F---------------------------FVLSL-S--SYTG---I------------L------------------------------------------------R-----AS--------WS-------------------YFMLLM----------------------------TIFEPK---------------------------------------------------------------------------------------------------------------------------------------------------------------------------------------------------------------------------------
>TxiaOR5
--------------------------------------------------------------------------------------------------MGLIKNSNRS--------------------------------------------------------------------VRVSLT-------LL---------------------HCA-------GF----WANRQTGRWLAL-------------------------------------------------------------------------------------------------------------------------------------------------------------------------------------------------------------------------------------------------------------------------------------------------------------------YYFYSV----------------LSFILILGFLIGPQATDLYLSRG----DLS-AVISNLFV-----FL------------TNV-----------VH--------SF--------------------KLANLFWR-HEELQALIDD--------------------------------SN-------------------------------------------EALIAE---------------------------------------------------------------------------TGEEQRRAVKR-------CDEVTLKTQ----------VVC--------YSI-------------------TTVLMLLWLFRAMG-------------------------QLILP-----A-----------------RYP--------FDIE---ST----PG---REV-VRIHQIVA-L---------VLASSMNLAKDTL-VWS--LM-AQIQC--------RFTLLR-MR---LDRL----------------------------------------------TELPGDT----------------------------------------------------------------------DYLESEEGELML---------------------------WLRV-----REC-VQ-----------------RHQAVLR-----A--R-----D----RLQAC-L--SPYL-------------------F-VHLTASVFVIC-----------------------------------ASAYEIAYI------------------------------------------------------PMDTFFASLL-------------AYLLI----I-VYQ---------SYNHC-WR----------------------------------GNELI--------------------D-------------E--SLG----------------------------------------------VGAAA---F-GGEW--YR---------CS---ER----A-------RRALLL-------IA-ARASRP----ATITAGG-L---------------------------TVLSL-E--SFVSMTIF------------V------------------------------------------------------GKITYPPITTFT-------------------HFDFNKSMQYPAVTICRDTPYKFDVLEEYNLYAHPMYTSEWRDFPFRTVSLQELWDNATFRREEVFLQYSLNKDVDGVEIEEIMGFHHGRCFTLRPTVLVSSINRDTGYSIMLQNDPYYLSLPIISYNPPGYHVFIHSIKERFAESYLMYTNQLDYLYVTVGEQVDVKLKVDHYIKVSASNDVCNDETDYSSVVCGEKIFWENIIDKIGCSGPWMRSKVAPCDNFTTVEALIAEYNSRYQEGGPGFPECPNRCDSLLYDAFVNSR
>TxiaORco
--------------------------------------------------------------------------------------------------MMTKFKVQGL---VAD--------------------------------------------------------------LLPNVT-------LM---------------------KAA-------GH----FL--------FN------------------YYAENG-------------------------------------------------------------------------------------------------------------------------------------------------------------------------------------------------------------------------------------------------------------------------------------------ALSVLL-----------RKAYSVMHLVLVVTNFLCIAANMAMHAD----DVN--ELTANTI-----TL--L---------FFA-----------HS----I---TK--------------------FVYFALN--SKSFYKTWGI----------WN----QA-------------------------------N--------------------TH-----PLFAES----DAR--------------------------------------------------------------------YHQAALTKMRR-----L-LYLVGAVTI----------LSV--TA----WTT----------------------ITFFGES--VRFALDRETNETITEP-V---------PRLMV--K--A-----------------WYP------FDAMHG---PM---------YMI-AFVYQLYW-L---------AFTLTQANLLDVL-FCS--WL-IFACE--------QLQHLK-AI---MKPL--------------------------M-------------------EL--SAS---LDTYRPGTAELFRAHSASSQSALINEKDEKSPEGGDFDI--------RGIYATRQDFGMAARGEPTSNNPNGLTRKQEL--------------L------------VRSA-----IKYWVE-----------------RHKHVVR-----L--V-----A----SIGDT-Y--GTAL-------------------L-FHMLTSTITLT-----------------------------------LLAYQA--T-------------------------------------------------------KISGIDVYS-------------LTVIGYLVYT-LAQ---------VFHFC-IF----------------------------------GNTLI--------------------E-------------E--SSS----------------------------------------------VMEAA---Y-SCHW---Y-D-------GS---EE----A-------KTFVQI-------VC-QQCQKA----MSISGAK-F---------------------------FTVSL-D--LFAS---V------------L------------------------------------------------------GA---------V----------------V-TYFMVLI----------------------------QLK------------------------------------------------------------------------------------------------------------------------------------------------------------------------------------------------------------------------------------
>TxiaOR17
---------------------------------------------------------------------------MQYFKEGNVGSHEKLGARIERLQRKRYIRIQVS--RMAK--------------------------------------------------------------LTALPA-------YK---------------------SIL---PHMKNLNHTGYF--------AI--------------DERYNSRTVVI------------------------------------------------------------------------------------------------------------------------------------------------------------------------------------------------------------------------------------------------------------------------------------------LHRIYR----------------IVITLCLLIHIGLEMAYTVVNRN----DLG--KVVDCLF-----MM--V---------TRI-----------DT--------FV--------------------KFVVFRLQ-HDRIQALLDL----------MN----------------------------------------------------------GP-----HFNYEE--KLYQS--------------------------------------------------------------------MLLETAATAKM-----I-LRAYTSCAL----------VTC--FL----WAV-------------F-----P--FVDRYMG--K--------------------------VVEMT-----V-----------------WIP--------EGFI---ER----PG---MLL-LVVLLTEGST---------TIIAYSNTTMDAA-IGS--FL-AQAKI--------QLRILR-HR---LEHI----------------------------------------------VD--TAHIEAKEK---------------------------------------------------------GLIMLDSNFEGTHDEFQKV--------------L------------MEKF-----IEC-LE-----------------QYKLITE-----F--V-----D----EVQKL-F--SGAT-------------------F-FQFNVSGWIIC-----------------------------------MTAYKL--T---------------------------------------------------SLDAMSLEFASII-------------LYMIC----M-LVE---------LLVYC-YY----------------------------------GNELL--------------------Y-------------E--SEQ----------------------------------------------LIQAA---Y-DCDW--LQ---------GN---AK----F-------HRALLI-------FM-ERTKKP----IVPMCGG-I---------------------------IHLSL-D--TFVK---I------------L------------------------------------------------K-----MS--------YS-------------------LYAVLH----------------------------STRS-----------------------------------------------------------------------------------------------------------------------------------------------------------------------------------------------------------------------------------
>TxiaOR26
---------------------------------------------------------------------------------------------------METIRTNRS--------------------------------------------------------------------LNFTFG-------VL---------------------KLC-------GF----WM----PSSFVG--------------TWKAVL-----------------------------------------------------------------------------------------------------------------------------------------------------------------------------------------------------------------------------------------------------------------------------------------------YRVFSC----------------FMLTFTLVTYVVTGSIDIYMNFG----DIEKNMETSCIT-------------------ITL-----------VA--------SM--------------------YKAMKILTGRQKIQRLMDK----------FD--------------------EP---------YF--------------------------------SYVSKA---------------------------------------------------------------------------NSKHLLKAMST-------CNMWGKLLL----------LGA--LGTAVLWGA-------------------FPLLEKSDEF-----------------------------ELPFR-----A-----------------WFP--------WDRS----V---RST---FNK-LYVFQVIS-M---------DITAAIVTSQDVL-MCS--IV-MLICG--------QLDLLY-AK---ILAV----------------------------------------------GA--DDQ---------------------------------------------------ALSQGNGTQKVEINNTTEEKPDGEVSKAADA---------------------------NLQL-----RQC-IL-----------------HHKEIIC-----I--T-----K----EVETL-F--SGVI-------------------F-VQSFGSCIVVC-----------------------------------ATAFQLSVM------------------------------------------------------KFSVKYISLL-------------LYLST----L-LGE---------LFMFC-YP----------------------------------GNELM--------------------L-------------K--SQL----------------------------------------------ILEAA---Y-KTRW--YE---------QN---LP----F-------KKMLII-------LM-ERSKRP----IMVTAGR-I---------------------------LPLTL-A--TLTS---I------------L------------------------------------------------R-----SS--------YS-------------------YYAILH----------------------------TLHD-----------------------------------------------------------------------------------------------------------------------------------------------------------------------------------------------------------------------------------
>TxiaOR27
----------------------------------------------------------------------------------------------MTESVYTSRSVDLL--------------------------------------------------------------------FRILTV------------------------------CGVFMPRSLSGT----WK-------SVP-------------------------------------------------------------------------------------------------------------------------------------------------------------------------------------------------------------------------------------------------------------------------------------------------------------------YRIYSC----------------FIVTSTVLIYLLSQIMDIIMNLG----DLDQNIETSLLA-----ISLIT---------ASI---------------------KT--------------------INTIFKRKSIQKLRDMLDG----------------------------------------------------------------------PKFTTVSVEGSKH---------------------------------------------------------------------------LLKSVSIVQLF-------VKLFMFVSF----------GTT--TL----WSI-------------------FPIFDKSDEN-----------------------------ILPSK-----A-----------------WFP--------WDKS---EQ----KT---YLI-LYMYQVIA-I---------TIIAAFNASQDLL-MSS--VM-LLAGG--------QLDVLR-AE---LSAL----------------------------------------------GTNFEQA--------------------------------------------------------ENEREIPTVDSVTVDEDNETQHVAHV---------------------------NERL-----RAC-IV-----------------RHREIVK-----F--V-----K----VIEYA-F--SPPI-------------------F-SQFLGGCIIIC-----------------------------------VTAFQMSQT-------------------------------------------------------------------------------------------------------------------------------------------------------------------------------------------------------------------------------------------------------------------------------------------------------------------------------------------------------------------------------------------------------------------------------------------------------------------------------------------------------------------------------------------------------------------------------------------------------------------------------------------------------------------------------------------------------------------------------------------------
>TxiaOR25b
---------------------------------------------------------------------------------------------------METIRTSSS--------------------------------------------------------------------LNFTFR-------IL---------------------TCF-------GL----WM--------PS--------------SYAGTWKAVL-------------------------------------------------------------------------------------------------------------------------------------------------------------------------------------------------------------------------------------------------------------------------------------------YRIFPC----------------FIYMSTLIGWLLTECIDIYLNLG----DME--KNVETSL-----LA--I---------SLL-----------VA--------VF--------------------KALKIITK-RQRIQRLIYK----------LD----ES--------------NF---------LC-------------------------VS-----KINSKY---------------------------------------------------------------------------LLEAMTHINVY-------GKLLVYLAL----------GSA--ML----WTI-------------F-----P--LFDKSDE--L--------------------------SLPFR-----A-----------------WYP------WDRNVR---ST---------FVL-EYIYQTIA-G---------NIFAITITSQDVL-MCS--IL-ILICG--------QLDVLY-SE---ISAI--------------------------A-------------------TD--HHEKWRRKD--------------------------------------------------------EMSNAAVDGLSERVSEARNA---------------------------KLQL-----RRC-IL-----------------QQIEIIS-----Y--V-----E----EVESL-F--SGVI-------------------F-IQFFGSCIVLC-----------------------------------VTAFQM-SV-----------------------------------------------------IPFSIKFVSQV-------------GYMLS----M-LLQ---------LFLYC-YP----------------------------------GNELM--------------------L-------------K--SAL----------------------------------------------ISEAA---Y-NCHW--YD---------QD---LA----F-------RKMMIL-------VR-ERSKRP----ITVKAGS---------------------------------------------I---------------------------------------------------------------------------------------------------------------------------------------------------------------------------------------------------------------------------------------------------------------------------------------------------------------------------------------------------------------------------
>TxiaOR8
--------------------------------------------------------------------------------------------MLSKEVNALAHAYLKV--------------------------------------------------------------------LNRIQF-------FT---------------------RLT-------FL----YP----AENHTS-------------------------------------------------------------------------------------------------------------------------------------------------------------------------------------------------------------------------------------------------------------------------------------------------------------------KQAYYQ----------------KILQSYLTFSVLQQFYDLVCARNGTIVDMS-DSLSNIAV-----CL------------ITL-------------------------------------------FKYRHLNLKSKCYEDIFKH----------FK--------------------DN---------IW--------------------------------ERLNDE---------------------------------------------------------------------------MHDDLVVVNKYTKVINLIIRYLIVYSS----------IIT--LLVNTAPLL--------------------TMVYNKYVF--NEYDL----------------------LFPLD-----S-----------------VLP--------IDKT---------KY---YSL-CYIYEATM-Q---------TIMITVYLTIDLL-NIF--MF-LSICM--------EFKLLE-LN---LTNL----------------------------------------------VTSDDVS-----------------------------------------------------------------VLVKLERLNAGKVQLKL---------------------------SLRI-----NAL-IE-----------------RHIIVLT-----L--A-----E----LAEKA-T--SDVM-------------------F-IQYLFGSLFLC-----------------------------------LIGFTLVNV------------------------------------------------------QSMYRAIRLV-------------AFCIS----L-LLA---------IFTQC-LC----------------------------------GQLIS--------------------D-------------H--STS----------------------------------------------VRTGI---N-ASKW--YL---------LE---KD----S-------KQKLIF-------ML-MRTLKP----CHLSAKG-I---------------------------VPMTL-D--AFRN---I------------V------------------------------------------------K-----SS--------WS-------------------FFSLLS----------------------------TMYEN----------------------------------------------------------------------------------------------------------------------------------------------------------------------------------------------------------------------------------
>TxiaOR7
----------------------------------------------------------------------------------------------MSHIDKIKRKYDTA--------------------------------------------------------------------FGKLHF-------EM---------------------LYI-------GC----FP----FVNRKI-------------------------------------------------------------------------------------------------------------------------------------------------------------------------------------------------------------------------------------------------------------------------------------------------------------------YHEVCF----------------WFQLTYVVLGCVVHAVCLYKKR-----DYPLEITTDIIS-----TL------------TST-----------FL--------AF--------------------CKMVAIYKNFDIYEALYHE--------------------------------LR--------NDL--------------------------------WDDKLEMREKNMK--------------------------------------------------------------------IAAKYFKIAKI--------LFIWTSSV----------SSLIVLA----MSL--------------------GPKLTMYKQDNNEL------------------------ILPLD-----F-----------------IYP--------IDKV---------KY---YHV-IYAYEVLL-T---------AVVVATIHITDFWNFLV--ICFIYI----------HISCLK-ES---FKFL----------------------------------------------VTKVNED-----------------------------------------------------------------ILCRRRDDNSLNINRDV---------------------------MKQL-----IVL-IE-----------------KHNQMIR-----I--V-----T----QYNQL-I--SFVM-------------------F-VLFVLSSFLMC-----------------------------------LTGFTFTVV-----------------------------------------------------EDDYRKWKFFI-------------LFWSL------TII---------IFYQC-VF----------------------------------SQHLS--------------------D-------------L--SMS----------------------------------------------VADVL---Y-EVPW------------------------Y--------------------LL-------------------N---------------------------IPIQT-R---------I---------------------------------------------------------------------------------------------------------------------------------------------------------------------------------------------------------------------------------------------------------------------------------------------------------------------------------------------------------------------------
>TxiaOR40
------------------------------------------------------------------------------------------------------MISNEY--------------------------------------------------------------------FKIYYI-------LF---------------------KYM-------AL--GNFH--------KP------------------VK---------------------------------NNFQEKKSN-----------------------------------------------------------------------------------------------------------------------------------------------------------------------------------------------------------------------------------------------------LYTLHK----------------CMIIGSICSISLSSGIGIFINMN----DFE-KLMSVSSY-----GI--C---------VMI-----------GM----V---KM----------------------AIFIKN-SNLLQRIVYN----------LE----IR--------------VN---------DF------------------------------------YQ----DTG--------------------------------------------------------------------IIRTLMRKSTI-----L-TMFFLFVIF----------MTI--FL----STC-------------------N-GVRSVLKG--NLVLNGKINASRINYS-NG--------KYPLA--T--------------------YYP--------FEIN---SV----FR---LSV-VLIHQIVS-I---------CIYGCQNIVMDIFALTI--M--THLSC--------QLKTLQ-TL---LQNI------------------------SQV-------------------TF--DNL---ARKIHSLNTEEDEKIIVRQIPRLTDEQYQAAKRVVLANC--------------------------------PMKMIEKC--------------Q------------MEYL-----KQC-VD-----------------LHEVLLN-----C--C-----Q----WFQDA----NSNM-------------------F-TCIVMASGVLS-----------------------------------FVLSGM--S----------------------------------------------------GNQLNADAISNV-------------MMIIG----A-ILE---------LMIYC-FA----------------------------------ADSIV--------------------H-------------E--NEL----------------------------------------------CMRAI---Q-QSDW---Q-D-------LT---PG----C-------KRALLL-------VM-LRSQKQ----VVFAASS-I---------------------------LGISK-T--SFIT---I------------L------------------------------------------------R-----ST--------FS----------------F---YTILS----------------------------SGRE-----------------------------------------------------------------------------------------------------------------------------------------------------------------------------------------------------------------------------------
>TxiaOR6
------------------------------------------------------------------------------------------------MQPYIPFNEILIG-------------------------------------------------------------------LNRISY-------LI---------------------GLG-------GF----FD--------QR--------------RITRRQ-----------------------------------------------------------------------------------------------------------------------------------------------------------------------------------------------------------------------------------------------------------------------------------------------YVLYWV----------------LLINLMYAWENCSEEIYQYIIADMDNREKFLVVADHTAA-----IL------------GTL-----------VA--------LS--------------------KSLNLIWK-EKEIAELLDD--------------------------------AF---------EL-------------------------YPKEDADEETKEY---------------------------------------------------------------------------LDDIMRPAVKV-------MNVFKTVAI----------GIV--VM----YGL-------------V-----PILEMTHIYLEEGDL------------------------KLQLV-----------------------FFE--------YQHY---EW---RKPFIVYVL-SFILELITGM---------FAAFADPCAIGIL-VTI---L-TTMSI--------ESRILS-SD---IRKL----------------------------------------------AP--SSD------------------------------------------------------------------------FPSSTEIEQM---------------------------NRGL-----ESA-IE-----------------RHKTVIR-----L--M-----K----RFERI-F--SVPF-------------------A-FHFFFSTFVSC-----------------------------------QLILAIAIS-------------------------------------------------------DTQSRSKFI-------------VFLTS----M-LLQ---------VLLTC-WY----------------------------------VEDYI--------------------R-------------E--TSK----------------------------------------------LCNAI---F-ESGW--YK---------SD---KA----F-------KYKIGM-------FL-IQTQRP----ITIKPLG-L---------------------------FCVNL-G--AFLA---I-----------------------------------------------------------------GKTA--------YS-------------------FYTIMH----------------------------GFLESKI--------------------------------------------------------------------------------------------------------------------------------------------------------------------------------------------------------------------------------
>TxiaOR38
--------------------------------------------------------------------------------------------MNRGIKGNQRSSAPSIPSHQQL--------------------------------------------------------------LRLMMK-------LL---------------------HAL-------GVRLFHRS------------------------DQKGYL-----------------------------------------------------------------------------------------------------------------------------------------------------------------------------------------------------------------------------------------------------------------------------------------------YLFYSL----------------FVNIVIVDLLFSAEISYFLLNTV----DLITFTEGANIL-----ICLLLYQIKAINVMVRI-------------------------------------------RLLNSILWDMAQMQLLLTD-----------------------------------------------------------------------------KEEYVI---------------------------------------------------------------------------MNNTLRLAVGI-------SKGFLGLIF----------TGA--LF----VAI--------------------IPIADSLRV-----------------------------HVVGM-----------------------WSP-------LHDVT---RS----PY---YEI-YFVYQTIQ-M---------VLLIAISGFCDVL-FVG--IM-SFCIG--------RLQILG-HFCRDMHKI----------------------------------------------AERNLER--------------------------------------------------------------DQMFIDEASNGCDLRLNGEM---------------------------CSLM-----KKG-IQ-----------------SHQIIIR-----I--A-----R----KTELI-F--APTI-------------------F-LQFFVTSFNMC-----------------------------------CTAVCFLTL---------------------------------------------------NFETNKVRYTWSL-------------AYVSC----L-IIQ---------NFFPA-WY----------------------------------GNKMM--------------------D-------------V--SED----------------------------------------------LNINI---Y-SCGW--TD---------RS---GK----F-------KKLMIT-------FQ-EKLKKP----ISINIII-I---------------------------GELNM-N--LFTKMMSL-------------------------------------------------------------G---------------YR-------------------LFAVIQ----------------------------SLMK-----------------------------------------------------------------------------------------------------------------------------------------------------------------------------------------------------------------------------------
>TxiaOR3
----------------------------------------------------------------------------------------MDFNKKYTFKQWVKIYKTINEDEFVT--------------------------------------------------------------LKEHIR--------M---------------------GINLLASDGFGYYSDDYL------------------------DTYQVYIGAVT------------------------------------------------------------------------------------------------------------------------------------------------------------------------------------------------------------------------------------------------------------------------------------------VWMVIL----------------WMYGQVTFMFNNPSYFDMVIELI----NVFAGNFIHLIF-----VISTL---------VNI-------------------------------------------KNFKAMFSLSAKFYDDMKE--------------------------------ER-------------------------------------------GKTWEI---------------------------------------------------------------------------TNGWVKLAAGL-------SRVFNVFTF----------STLPLLV----LEM----------------------LYSAETNRPLLE------------------------PVGLF-----------------------FLP--------MDSS---------PY---YEL-TLFFQLCD-V---------YFLTSIFSCAIWI-ALH--ML-FVICA--------QLDCLA-YM---FNDI----------------------------------------------TDVCTNQ-----------------------------------------------------------------YEGKYNNDYTKDERKLL---------------------------DAKF-----RKC-VK-----------------LHQLVYQ-----T--S-----D----LYNKC-Y--RNYS-------------------F-FLLSSATMIFV-----------------------------------GSLYMFTET-------------------------------------------------------ETGITIKFA-------------TYTSS----F-FGE---------VALFC-II----------------------------------ADSIN--------------------T-------------K--CST----------------------------------------------VAETV---Y-NCPW--HI---------FH---KS----H-------QISTQI-------IL-MRAQRP----VVISGV--F---------------------------TDLSL-P--TLVA---L------------I------------------------------------------------K-----GV--------YS-------------------YYTVLT----------------------------AK-------------------------------------------------------------------------------------------------------------------------------------------------------------------------------------------------------------------------------------
>TxiaOR9
----------------------------------------------------------------------------------------------------MDTNIPPF--------------------------------------------------------------------LQKSLL-------FI---------------------GSI---IQIYGISMPYNPIKTNNQLHKK-------------------------------------------------------------------------------------------------------------------------------------------------------------------------------------------------------------------------------------------------------------------------------------------------------------------IFKKAL----------------TFATYFLVIGVALQMIINLVIAVKQTTDPL--EVMEEAV-----CTGCM---------VEC---------------------IA--------------------KLSALSIRCKSNIDAIIKG--------------------------------LA---------EL-----------------------------WPEKGDKSK---------------------------------------------------------------------------DKKYVSNLGFF-----VKGYFCWNISM----------ISL--------FNL-------------------FPLIMMSINRYKGMEVHR---------------------LLPYP-----V-----------------WYP--------FEVE---SS----LG---YLT-LYIFYSCV-G---------FITLIGLLVPDCL-LII--LT-SHIAW--------CFDDLR-DQ---LQQV----------------------------------------------LSIKRNE---------------------------------------------------------------SAEMNHEINIDSKASNRNV---------------------------YKNL-----PRL-VS-----------------MHQELIS-----L--S-----A----ILERM-F--GEVI-------------------F-ISFLVESLMLC-----------------------------------MVAFEVTAG-------------------------------------------------------DAKEISKYA-------------MLLVS----S-VSR---------VYIIC-WY----------------------------------GERLA--------------------D-------------K--SEG----------------------------------------------VVQAI---E-SSDW--YA---------HD---IS----T-------QKVLLI-------MI-MRSQKP----CCLNVCK-F---------------------------SVVTM-G--CFMS---I------------I------------------------------------------------K-----TS--------WS-------------------YFTLLR----------------------------NLHESPSVHSN----------------------------------------------------------------------------------------------------------------------------------------------------------------------------------------------------------------------------
>TxiaOR58
--------------------------------------------------------------------------------------------------MYAKSETRIL---LLL--------------------------------------------------------------CKSLEYTGMKLFPLS---------------------HSL---SSKDGL----YP--------PP-------------------------------------------------------------------------------------------------------------------------------------------------------------------------------------------------------------------------------------------------------------------------------------------------------------------SLGVII----------------YNVLVLATSHSIVALEFVALAKL----DLPETIWKMSFG-----LT--L---------SHI-----------MY--------LA--------------------KHWTLILN-GRLICEILND-------MCVKL--------------------PS---------LY----------------------------------KNED---------------------------------------------------------------------------IAKDVARRARL-----N-TAFVTTSIF----------FGV--T-----FLT-------------------AENVQSSFS------------------------------RGPFI-----------------------WYS--------PIGD---------DGFVTAII-TWIFGIFG-S---------LLVLANLLFLDSF-VVL--LL-IYMNG--------QFQQVQ-KI---FEAI----------------------------------------------GY--EKD-----------------------------------------------------------------------MEPPSSHFSFY--------------F------------KGRF-----AEA-VE-----------------VHELSFK-----C--A-----K----NIQRA-F--WMNF-------------------A-ISLAHSLELLV-----------------------------------VILVRC-IE-----------------------------------------------------QRDIVTAVNNG-------------VFLAY----S-LVS---------LAQYT-WF----------------------------------AGNVT--------------------E-------------Q--AWK----------------------------------------------VAASV---Y-GTPW-YAA---------GP---PA------------RTHLLL-------GL-ARAQRP----LVFKAAY-L---------------------------FPLSH-A--VFIS---I------------V------------------------------------------------R-----AA--------YS-------------------SFALFV-------------------------------------------------------------------------------------------------------------------------------------------------------------------------------------------------------------------------------------------------------------------
>TxiaOR30
---------------------------------------------------------------------------------------------------------------------------------------------------------------------------------------------MA---------------------EAL------------------------------------------------------------------------------------------------------------------------------------------------------------------------------------------------------------------------------------------------------------------------------------------------------------------------------------------------------------------YFFLTLLGMCFKMTRLRFTQNST----DYLVAFMEHELF-------------------KPS----------------------------------------------------SDLHKKILKF-----------------------------------------------------------------------------------------------------------------------------------------------------------------EAERTKKI-------SLFFLISAN----------LTV--SL----WAI-------------------FPLLDTSEKK-----------------------------PLPFR-----L-----------------WMP--------MNSH---VS----PA---YEL-VYAYQIIG-I---------LISAYIFNGGDTI-FLS--MI-MFGRA--------QMGILK-DK---VLNI----------------------------------------------STRNEEL-----------------------------------------------STERMEGPKFQLSKSGTIESCKGSAFVSKFVENRG---------------------------YDEL-----RGC-IL-----------------HHKLIIE-----F--F-----K----IVEAT-YHINYFV-------------------Q-ISTTVGVISIT-----------------------------------LLLLDIVDV-------------------------------------------------------QSVQFFSMV-------------AYMFA----M-LIQ---------VYAVT-WC----------------------------------GNQVT--------------------D-------------K--SSE----------------------------------------------LKDAF---Y-ASPW--YV---------MN---KK----Y-------RRLMMI-------VL-QKLQKP----ITLRAGN-Y---------------------------VPLSL-I--TLVS---I------------L------------------------------------------------R-----TS--------YS-------------------YYAFLQ----------------------------QSKHKKTAL------------------------------------------------------------------------------------------------------------------------------------------------------------------------------------------------------------------------------
>TxiaOR44
-----------------------------------------------------------------------------------------------------MSHTGLF---LIY--------------------------------------------------------------VKFMKY------------------------------FSL-------GD----FT--------QS--------------RDVTAP-----------------------------------------------------------------------------------------------------------------------------------------------------------------------------------------------------------------------------------------------------------------------------------------------IYNKYL----------------TCVYILISCVVIASMTGGALRLD----ELS--EFALGIA-----TT--F---------NQT-----------LA--------TI--------------------KYIVFIVN-RKKVYNVIKL--------------------------------IT---------ID--------------------------------STDETF---------------------------------------------------------------------------INQASAKARRV-----FLVYMVLCLSF----------ILGYNAV----YFI-------------------DQNMSAVDET--EWY------------------------MIPMY------------------------VP------YDVFIK---------KK---YGC-GKMLFTLI-F---------LYNGYCQVLIDLFTATV--F--MYTSA--------QFKTIA-VM---FEKV----------------------------------------------KY--TTSGIRKSV-----------------------------------------------------------VKNMIDDMAQNETVRST--------------I------------PADF-----RNA-IQ-----------------YHQIVLK-----C--A-----N----HLRSI-Y--SAVF-------------------F-FQILSSCIPLC-----------------------------------FSMYLI-SQ---------------------------------------------------TLTCAIDNLFWLL-----------IHTNLLL----YYTFQ---------LHLII-SS----------------------------------ADEIT--------------------E-------------S--ALS----------------------------------------------VADGV---Y-LSDW--YE---------GS---LP----A-------RRAMIN-------IL-LRSNKP----IVYSALG-I---------------------------FDVNM-Q--TFIT---I------------I------------------------------------------------R-----SA--------YG-------------------ALALLT----------------------------SFT------------------------------------------------------------------------------------------------------------------------------------------------------------------------------------------------------------------------------------
>TxiaOR17b
-----------------------------------------------------------------------------------------------MPEKLEISPGLQC--------------------------------------------------------------------LVPHMK------------------------------NLH-------------WVGYYGLDKRYH--------------SKLSVF-----------------------------------------------------------------------------------------------------------------------------------------------------------------------------------------------------------------------------------------------------------------------------------------------LMSVYE----------------YFISIVSAIHIILEIIFIFTVRD----DLD--KVIECFY-----FL------------LSR-----------ID--------GF--------------------AKKLVFQRHADRVRALLDI--------------------------------MN-------------------------------------------GPNFNYEEPLYQSM-------------------------------------------------------------------LLDTAESVRKV-------LRCFNVSAL----------LTA--ML----MTI-------------------MMLTDHHLAR-----------------------------DVQLT-----L-----------------WLP-----ECFFNSA---IV---------VEF-VIIVTSFP-N---------AYLAIGNMTIDVV-VGT--FM-AQSKV--------QLTILR-HR---LENI----------------------------------------------IDHVNKS-------------------------------------------------------------LNGNPNKRCSVYGDNLKNNEV---------------------------FQRTLMERFITY-IE-----------------QYKLITE-----F--T-----K----EVQSL-F--NFAV-------------------F-LQFNTSLLKIC-----------------------------------MTAYKLTDL-----------------------------------------------------NVMSVPFASIC-------------LYMLC----V-LIQ---------LFAYC-YY----------------------------------GNELT--------------------Y-------------E--SKL----------------------------------------------LGEAA---Y-NCEW--LK---------GN---PK----F-------QSAMMI-------YV-ERTMRP----IQPTCGG-F---------------------------IPLSL-E--VFVK---I------------L------------------------------------------------K-----SS--------YS-------------------FYAVPK----------------------------KGQV-----------------------------------------------------------------------------------------------------------------------------------------------------------------------------------------------------------------------------------
>SlitPR5
------------------------------------------------------------------------------------------------MTNQKDLDFENI--------------------------------------------------------------------FKITTT-------AL---------------------HIS-------GS----HP-----SVPKD-------------------------------------------------------------------------------------------------------------------------------------------------------------------------------------------------------------------------------------------------------------------------------------------------------------------LKWALK----------------FTILHGTFALGFVTVIYSIIYHDLKEQNFV--QICKDCV-----VF------------VLF-----------CV--------TS--------------------LQYCVLLIHQDNLVLLIKN--------------------------------IN--------SDY-------------------------EQMQNLSDKEKQL---------------------------------------------------------------------------MDKYMNLGAKV-------CRHWFVLVL----------VTC--LI----FLI-------------------KSVGFMCYYYLINDIK-----------------------YIPYYDI---------------------KYP-------EFIEE---RKNENFSV---FLI-TYCLMFYF-A---------LYSVLIYVAYVPL-GPV--FM-LHASG--------LLEVVK-NR---IDDL------------------------------------------------------------------------------------------------------------------------------FSDSNPEKI---------------------------REKL-----KDV-VM-----------------KLQYIYS-----I--V-----D----DMKTI-F--RFGY-------------------E-VSLKGTAVLLP-----------------------------------VTFYAVLEA-----------------------------------------------------AKNGEISMEFI-------------SFIAG----G-IVI---------SAVPC-YY----------------------------------SDLLM--------------------E-------------K--GEA----------------------------------------------VRLSL---Y-MCGW-EQH---------YD---RR----T-------RTTLQL-------ML-LRALRP----IAIQTL--F---------------------------RTLCL-D--ALTD---L------------F------------------------------------------------Q-----QS--------YG-------------------IFNLMN----------------------------AMWS-----------------------------------------------------------------------------------------------------------------------------------------------------------------------------------------------------------------------------------
>EgriPR31
-----------------------------------------------------------------------------------------MLFLKWKNEFWNYVNRTDFYNNREQ--------------------------------------------------------------IDPYQY-----HSLF---------------------AKF---AILFGVMDNSKK--------SI-------------------------------------------------------------------------------------------------------------------------------------------------------------------------------------------------------------------------------------------------------------------------------------------------------------------WAYLTR----------------IAAIATGIGYGIIFFISAINHAK----FFNLSNLTENVT-----FM--L---------FTI-----------YE--------II--------------------MISCIMGG-ENNFHNLLQV-------MKTDF--------------------SY---------VY-----------------------------------------------------------------------------------------------------------------THGQTYRERFF----KNQLLTFKGSVF----------LLI--IT----LST-------------------SVSMIICFAA--SWIIALYKMQDGDKRPLMF--------QVSLF----------------------------------DYDL---HA---TPI---YEI-MFFVSISF-V---------VIYTYLYAFLMVT-YVV--WI-RQITC--------KADIIV-WN---LEDL----------------------------------------------LV--DVV--------------------------------------------------------------------PAKNQEQKNYYSSL--------------I------------KYRM-----REI-IT-----------------MHNDMYK-----Q--L-----E----QFAAV-F--KMCI-------------------F-YEQVTSAPVIC-----------------------------------MTAFCT-FM-----------------------------------------------------QFQKGERGGFL-------------LILCI----GCILV---------TFVPN-FL----------------------------------CTHLV--------------------E-------------K--VES----------------------------------------------VGDAC---WDIPFW---N---------AE---PM----L-------RVYLVM-------MM-QRSKRQ----LPVSAPG-F---------------------------ARVSL-E--TYAN---T------------L------------------------------------------------S-----RA--------YS-------------------CFQMLR----------------------------QVDITG---------------------------------------------------------------------------------------------------------------------------------------------------------------------------------------------------------------------------------
>EsemORco
--------------------------------------------------------------------------------------------------MMTKFKVQGL--------------------------------------------------------------------VADLMP-------NI---------------------RLM---QMSGHFMFNYYA--------EN--------------GSMAVM-----------------------------------------------------------------------------------------------------------------------------------------------------------------------------------------------------------------------------------------------------------------------------------------------MRKAYS----------------ITHLVLILVQFACMLANMAMHTD----DVN--ELTANTI-----TV--L---------FFV-----------HS--------II--------------------KLVYFPLN-SKNFYRTLGI----------WN--QSNS--------------HP---------LF--------------------------------AESNAR---------------------------------------------------------------------------YHQSALKQMRM-----L-LYFVSGFTL----------VSV--TA----WTT-------------------ITFFGESVRLAKDKETNETITEVVP--------------RLMIK-----A-----------------FYP------FDAMSG---------TM---YYI-AFVYQLYF-L---------IFALMLANLSDVM-FCS--WL-IFACE--------QLQHLK-AI---MKPL---------------MELSASLDTYRPNTAELFRAPSAGSQNALISEK--EEK---------------------------------------------------------------SPDPVDLDIRGIYSTRQDFGMNMRGAGGGLQTFGDGNGANPNGLTRKQELLVRSAIKYWVE-----------------RHKHVVR-----L--V-----A----AVGDT-Y--GTAL-------------------L-FHMLVSTITLT-----------------------------------LLAYQATKV-------------------------------------------------------NSVDVYAFT-----------VIGYLVY----T-LAQ---------VFHFC-IF----------------------------------GNRLI--------------------E-------------E--SSS----------------------------------------------VMEAA---Y-SCHW-------------YD---GS--EEA-------KTFVQI-------VC-QQCQKA----MSISGAK-F---------------------------FTVSL-D--LFASVLGA------------V----------------------------------------------------------------VT-------------------YFMVLV----------------------------QLK------------------------------------------------------------------------------------------------------------------------------------------------------------------------------------------------------------------------------------
>EsemOR1
--------------------------------------------------------------------------------------------MVGNKFRQLSSTKNLL--------------------------------------------------------------------IRCIRK-------IS---------------------TFF-------GI----WP--------LT--------------EDMEIK-----------------------------------------------------------------------------------------------------------------------------------------------------------------------------------------------------------------------------------------------------------------------------------------------KRTWRS----------------IVIFFLLALRLLSHTTFLFTHSS---AAIS--IKGMTFL-----WI--M---------NAA-----------TD--------QI--------------------RIYKQVFE-NEKQAKSLRS----------FF----ET--------------NH---------LS--------------------------------QLEVQD--DYSMK--------------------------------------------------------------------ISSNTEKNARL-------AYVAYMALM----------TTA--------FII-------------------PMIDDMSANY--LAGGFSTSMNVTIVNTMNM--------AVPLN-VE--------------------TNP---------------------IE---WFC-TFFFYFFS-M---------FFQMLILVPQQDFILFY--IV-YHELI--------HWRILK-SRMLNISLI----------------------------------------------IN--NNN----------------------------------------------------------------------EDEAYVGSLEKE--------------I------------YENL-----KEC-IR-----------------YHNFILK-----F--H-----K----EIQNI-Y--GFLF-------------------KTIYFLVVIYACC-----------------------------------TALMLT-DS-------------------------------------------------------RAGNLNKYA-------------TLLAA----T-YIY---------LFSWT-MF----------------------------------FSQLK--------------------H-------------A--SGE----------------------------------------------VGEVA---Y-SLPW--SC---------MS---KR----C-------RQALAM-------MV-MRAQTP----VGFRVYG-S---------------------------IETSL-E--TMVQ---I------------V------------------------------------------------K-----GS--------YS-------------------MYATLN----------------------------NFN------------------------------------------------------------------------------------------------------------------------------------------------------------------------------------------------------------------------------------
>EsemPR3
------------------------------------------------------------------------------------------------MAELYEEDMKKS--------------------------------------------------------------------LKPLYW-------ML---------------------SPG-------AV----WP----CDSPHR-------------------------------------------------------------------------------------------------------------------------------------------------------------------------------------------------------------------------------------------------------------------------------------------------------------------WVHIAH------------GIHRFNAASFYTFITISEITFMFQNLD----DFDVWTDAAATI-----FT------------TLT---------------------AL--------------------IKMCFAFGKRHYLNRVFRQ-----FLFSDYGFFMPFVKE------------VHTNQGLWEREKT--------------------------------GDFKKY---------------------------------------------------------------------------LNDSMQDGLRE-------CRFLFKTLG----------NAL--GITLVEYVL------------------VAFFLTLYYHNKEGHEGRKW--------------------FLAFR-----T-----------------AVP------WDWEQP---------VN---YAL-TMIMQILA-A---------AVTMQGF-GMDLL-FGA---VMVMINR--------QYKILG-NI---VENL----------------------------------------------DV--FAE----------------------------------------------------------VYRTDSGRRLVDGQEQTKEEFEASDDAC-----------------------CKLF-----VEC-VE-----------------HYDRLLM-----E--C-----N----LIDKK-L--GFVF-------------------L-TQFVTSSLTLC-----------------------------------LVTYKASTE------------------------------------------------------QNIGNLCIYL-------------VYFVA----A-CSQ---------LLVYC-YY----------------------------------GERML--------------------E-------------L--GEH----------------------------------------------LGDLA---Y-QTPW-------------MD---RS--IKF-------QHSIRM-------FI-RQAQRQ----MRITAWG-F---------------------------SDLSL-P--TFTS---I------------L------------------------------------------------S-----SA--------MS-------------------YFTLLR----------------------------SMNEPME--------------------------------------------------------------------------------------------------------------------------------------------------------------------------------------------------------------------------------
>EsemOR4
----------------------------------------------------------------------------------------------MICQEKMDTAMIPL--------------------------------------------------------------------QRVLSL------------------------------GLI-------------WP----TEIKPD---------------RTVYL-----------------------------------------------------------------------------------------------------------------------------------------------------------------------------------------------------------------------------------------------------------------------------------------------ANFFYR----------------WYSIAFYFLVPIMETSYAIQHIN----DMR--ECTEAAC-----TL--F---------TAI-----------VV--------EV--------------------KLFYLLIY-QETLKYLIRT-----HLQKDYTTHMP----------------FLHKVQQFKDEKF--------------------------------SELNAY---------------------------------------------------------------------------LEDTMDKDLKQ-------CRLLFISLV----------PSV--VGTLILYQM-------------------VPALTMWYTSVYNPDNYEL--------------------LLPFR-----F-----------------ALP--------FDYE---DS---TAL---YTF-AYSIHIMA-G---------WLTGHGFIYMDVI-FGM---VMVMMIR--------QCEVLA-RV---LRDQ----------------------------------------------HK--YAV------------------------------------------------------------------ILAGEGATPKQIDDQS---------------------------YDLL-----SQWIVH-----------------YERILME-----H--S----------KIEAL----GPVF-------------------F-SQFSGATLTIC-----------------------------------LLAFKADME------------------------------------------------------SHPALLATYF-------------LHFVS----T-AVQ---------LMIYC-WY----------------------------------GERLF--------------------H-------------V--GQN----------------------------------------------LAEVA---Y-QTPW--EE---------RS---GR----Y-------QHALRM-------VI-RQGHRY----PRLTAIG-F---------------------------WELSL-P--TYRA---I-----------------------------------------------------------------------------FG---------------TAASYYTLLQ----------------------------SVGEEKE--------------------------------------------------------------------------------------------------------------------------------------------------------------------------------------------------------------------------------
>EsemPR5
--------------------------------------------------------------------------------------------------MVYEDQLHAG--------------------------------------------------------------------LKSLHN-------IL---------------------RPG-------GT----WP--------SK------------------NT-----------------------------------------------------------------------------------------------------------------------------------------------------------------------------------------------------------------------------------------------------------------------------------------------KFIHSV-----------NKVFGVFSVLYYGGIAVSELTCIINNYG----DLH--EMTEAAT-----AF--F---------TTF-----------TT--------SI--------------------KLAAMYIQ-QKKLQYIISV-----MIQSDYS--TEIPIVNHVHSSEFLTGSLQ---------EL--------------------------------KSFLDK---------------------------------------------------------------------------SMDDAVKECKR-------LFNTLGPAV----------NGT--LVG---YMF-------------------TPLLAILYAY--IKKDEDFQR------------------SLPFP-----T-----------------YMP------FNWQTN---------PWL--YVV-GYTLSIPA-A---------TYTAQGYLGIDWI-FGC--TM-IMTNR--------QFLILE-NI---IKNI----------------------------------------------DV--YAR------------------------------------------------------------------------DINPDDVEET--------------C------------CRLL-----YQC-ME-----------------HHDRLMT-----K--T-----K----EINNT-L--GFPF-------------------L-VQFLCGSLTYC-----------------------------------LLAFKT-SI----------------------------------------------------ELDRPGRLVTYF-------------AFFFA----I-SFQ---------LLLYT-YY----------------------------------GEKVI--------------------T-------------L--TLN----------------------------------------------LADAA---Y-DTNW--PD---------HS---NK----F-------KNCIRM-------LM-RQTQRQ----SRLSALG-F---------------------------IDLCL-P--TFTS---I------------L------------------------------------------------S-----TA--------MS-------------------YFTLLS----------------------------SMGAE----------------------------------------------------------------------------------------------------------------------------------------------------------------------------------------------------------------------------------
>EsemOR6
------------------------------------------------------------------------------------------------MSENIPIQRPLD---QDF--------------------------------------------------------------VQLARK-------QM---------------------LSF-------GI----WP----LKYLEG----------------IDNK-----------------------------------------------------------------------------------------------------------------------------------------------------------------------------------------------------------------------------------------------------------------------------------------------LYLAHS----------------WFVAIAYHIMFLLQLLYVKTHSS-----ASIYDIGHMMI-----LV--T---------MSF-----------AV--------QT--------------------RLFGQLFN-MKQYGSLFKE--------------------------------FFETLHLSNYPHH--------------------------------DEKSVK---------------------------------------------------------------------------ILHNCEKSAKF--------LFIAFAGL----------TGLGVVV----FNV--------------------APMILNYRS--GAYQSGGETAL----------------ETSLA-----F-----------------SLP--------FDYK---HN---IYN---WAI-VASIHAIV-S---------YTVIGVIISQDCFLFYF---I-LHILG--------HMEIMK-ED---FKSM----------------------------------------------LQKYKIR-----------------------------------------------------------EEEDEKQVGEKVLFVSQEEDHEV---------------------------YDKL-----KRS-VD-----------------HHIQLIN-----F--V-----V----LIQDV-Y--GLTL-------------------L-SNYVFDVAGSC-----------------------------------ILLFELTQL-------------------------------------------------------TIESLLRYS-------------LFLVG----T-FGQ---------LYVNS-VF----------------------------------IDQLV--------------------S-------------V--SDE----------------------------------------------LRDVA---Y-AIPW--EL---------LG---RR----S-------RFVLRM-------FL-MRAEHP----LRLTAFG-V---------------------------ADVSV-A--TMTQ---I------------I------------------------------------------------K-----TS--------FS-------------------YFTMLQ----------------------------TLE------------------------------------------------------------------------------------------------------------------------------------------------------------------------------------------------------------------------------------
>EsemOR7
--------------------------------------------------------------------------------------MSAKNINEHLQKLFGSGDDVTF--------------------------------------------------------------------VDVYEL------------------------------TAF---GMVAGV---IYP----LKEGSF-------------------------------------------------------------------------------------------------------------------------------------------------------------------------------------------------------------------------------------------------------------------------------------------------------------------LKYYRL----------------LLLICAYTFFFISLIVTIYIDFI---TDRGIEDITRQVA-----LL------------VMV-------------------------------------------SAVYLKYVTFIKYPEVIRD----------IM--------------------IYINDDYRWIEDA--------------------------------RPKHRE---------------------------------------------------------------------------VMLAHIKSART-----AEIFWTWLLIF----------AGLS-------FPI--------------------TSVGKMIAS--GLFDDTLQREM----------------AYEFY-----I----------------LFLD--------EYKY----T---SPL---YEM-LYLLTIII-D---------IIFICVYLGYDMFTVIA---Q-THVCA--------LLDCLKLDA---LELF--------------------------------------------------GSN--------------------------------------------------------------------------EPFDRTSC---------------------------KRRL-----VML-IA-----------------NQQRVYR-----L--S-----K----LILVI-T--NIVY-------------------L-VDLFLDSLEIT-----------------------------------FVGYQILTS-----------------------------------------------------IENGVIPFEFM-------------MFFVA----A-LVH---------IAMPC-YF----------------------------------CGLIT--------------------E-------------K--SLE----------------------------------------------FRDAV---Y-FSGW-EQE---------LD---KC----L-------CQDLLF-------VM-TRAMVP----VAITTKI-----------------------------GSVNM-V--MFTS---V------------I------------------------------------------------R-----KS--------SS-------------------IFTLIR----------------------------STQEQ----------------------------------------------------------------------------------------------------------------------------------------------------------------------------------------------------------------------------------
>EsemOR8
------------------------------------------------------------------------------------------------MGIREKFTYPFS--------------------------------------------------------------------LGAASL-------DN---------------------QIW-------HIDSMLWT--------TG--------------VSIYKKFGLLSA-----------------------------------------------------------------------------------------------------------------------------------------------------------------------------------------------------------------------------------------------------------------------------------------LRFAAF----------------VGTTMYSLQLGCAMYWWRVARPS----DDPTKTTLVIYV-----AA--T---------GAI-----------PF--------SK--------------------IIWFYMH--RKSIQNILRE--------------------------------VK---------IY-------------------------SDRITRGSDRRTR---------------------------------------------------------------------------NLTHHLRTTRF-----L-TLANYVMTP----------TGC--VT----YLT-------------V-----PFLEEGRTLP--E--------------------------KHAIF--L--G-----------------LEP--------MSES---------PN---YQI-CYLINITF-V---------VTTALFNMAYECI-YIT--LL-GHTAS--------CYRVMA-SE---LDSL----------------------------------------------LD--DVLTLTADMKNHQRGFQELPPTSSDEDQLKSKEKLPGNHFP--------------------------------TVNISSAASQQF--------------I------------NHRI-----SFI-IH-----------------RHVEQLF-----I--M-----K----KAQQM-Y--SFIL-------------------G---YDVFLLVVC-----------------------------------LATFLL-NL-------------------------------------------------------NAIDWMTMI-------------GYTGF----S-FVQ---------LSLYC-FV----------------------------------GQQLI--------------------D-------------G--GNA----------------------------------------------FEMSL---Q-QCGW-EIF---------PR---SQ------------KKKILT-------AL-IVAQRP----ARILAFS-I---------------------------IPLNH-F--TYKNVLEV------------C----------------------------------------------------------------YK-------------------VYTTFQ----------------------------SM-------------------------------------------------------------------------------------------------------------------------------------------------------------------------------------------------------------------------------------
>EsemOR9
-----------------------------------------------------------------------------------------------MFDCKTMAGNRNK---KNY--------------------------------------------------------------LLTPLL-------ML---------------------KCI-------GF----WP--------PN-----------------------------------------------------KGRFAVLAYNI---------------------------------------------------------------------------------------------------------------------------------------------------------------------------------------------------------------------------------------------------YHVFVM----------------FCFLTTWTLSEDLYLLEQIIIGG----GID-KITNGLTH-----TM--S---------HSL-----------GM--------YK--------------------NINFALK--RKQIKKMIMF----------LE----ED--------------ER---------IK----Y--------------------ED-----FEDFRP-----DE--------------------------------------------------------------------YVKSSIRFTTI-------STCLLTLTA----------GTM--ML----FGA-------------------AVPIVMTAET--VLDKDNKTWLT----------------TRPLP-FN--T-----------------WYP--------YDTR---KI----PQ---YYF-FYTYQLVS-L---------MWTGSAIIGIDNL-FFG--MI-SQATA--------QFQILM-MA---FRTF--------------------------K-------------------GR--SIA---IVERRMKQPREPPNWEDSLIKFERKR-----------------------------------------LNSTLEKEIEVE--------------M------------RTQL-----RKC-II-----------------HHSILLE-----F--C-----I----ELQDV-F--QGMV-------------------L-GQFCCALVIIC-----------------------------------VTLFQC-AT----------------------------------------------------RSGLTLDFLYMG-------------QYLLT----Q-SFE---------LFLFC-WF----------------------------------GNELS--------------------L-------------Q--SHK----------------------------------------------LSQAI---F-ESEW---L-G-------CP---SD----I-------TRSLLV-------VQ-SRGVRP----FTITALG-I---------------------------FPLNL-E--MFTR---I------------I------------------------------------------------N-----GA--------YS-------------------YFAVLN----------------------------QISNK----------------------------------------------------------------------------------------------------------------------------------------------------------------------------------------------------------------------------------
>EsemOR10
---------------------------------------------------------------------------------------------MDLVDNRKKSNENFS--------------------------------------------------------------------MSINVV-------FL---------------------KIM-------GI----WP--------WD--------------LHRCIPIIS--------------------------------------------------------------------------------------------------------------------------------------------------------------------------------------------------------------------------------------------------------------------------------------------YYTYGF-----------------IIRVVFITFVVTQFIELFLIKD----DMA--EVTSNLQ-----VT--L---------IYL-----------IS--------VG--------------------KMVSFLNQ-SKKIHHIITG-------ISQVE--------------------TE---------IF-------------------------NS-----ETDAAK---------------------------------------------------------------------------TLYTFHIARTI-----VVIKLIWGLMA----------VVT--LS----FLI-------------S-----PILEYNLSDN--YHKTLSNGTVWWENGR-----------PLIFS-----S-----------------WIP------FDKYSS---------PN---FYY-AYSYQLVN-G---------IIGSSFHLFYDAT-VVA--CM-LHCVG--------QLQLLQ-HN---LTVM----------------------------------------------KG--RTL-------------------------------------------------------------RNIKLIEGDDNNIKWNNVDAL--------------N------------WFRI-----RDALLRNHV--------------HHDYIIR-----F--T-----N----SLDEI-I--SPIM-------------------T-LYFFVCSLNLC-----------------------------------VALYQA-SV-----------------------------------------------------VEEKVQLVLVV-------------VYTLS----M-LGQ---------LFWFY-WH----------------------------------SNEVI--------------------Y-------------E--SNK----------------------------------------------LVEAS---Y-KCLW--YE---------ES---IT----F-------QKEFIL-------FR-HGMRRE----LSFTVRP-F---------------------------YTMSM-S--TFIA---I------------I------------------------------------------------K-----AS--------YS-------------------YFTCIR----------------------------QMQGSD---------------------------------------------------------------------------------------------------------------------------------------------------------------------------------------------------------------------------------
>EsemOR11
[truncated: 426,268 more chars]
